# Supplementary material for: Esterase-Mediated Pyrethroid Resistance in Populations of an Invasive Malaria Vector Anopheles stephensi from Ethiopia
Source: Genes (Basel). 2024 Dec 15;15(12):1603. doi: 10.3390/genes15121603 (PMC11675767; doi:10.3390/genes15121603)
Supplement: Supplementary file 1 [file genes-15-01603-s001.zip]

Archive with 2 entries (2 files):
- genes-3368462_Supplementary material_Figure S1-S6.pdf
- genes-3368462_Table S1-S5.xlsx
