# Supplementary material for: Esterase-Mediated Pyrethroid Resistance in Populations of an Invasive Malaria Vector Anopheles stephensi from Ethiopia
Source: Genes (Basel). 2024 Dec 15;15(12):1603. doi: 10.3390/genes15121603 (PMC11675767; doi:10.3390/genes15121603)
Supplement: Supplementary file 1 [file genes-15-01603-s001.zip › genes-3368462_Table S1-S5.xlsx]

## Sheet: Table S1
Table S1 List of the 10,568 protein-coding genes expressed at a minimum exon read count of five across the six pooled samples
Gene_ID	Chromosome	Region	Description	Biotype	Length	AWR.1	AWR.2	AWK.1	AWK.2	STE2.1	STE2.2
ASTEI20_030789	CM023249	complement(80341432..80342788)	37 kDa salivary gland allergen Aed a 2-like	protein_coding	1171	74	183	23	32	25	60
ASTEI20_030790	CM023248	complement(78528593..78530772)	2-oxoisovalerate dehydrogenase subunit alpha, mitochondrial, transcript variant X2	protein_coding	2093	82	95	14	20	64	72
ASTEI20_030791	CM023249	23342516..23343463	uncharacterized LOC118511318	protein_coding	819	0	1	0	1	4	13
ASTEI20_030792	CM023248	complement(86674281..86687052)	protein O-mannosyl-transferase 2	protein_coding	2995	4	4	1	4	3	12
ASTEI20_030795	CM023249	complement(76095505..76096918)	uncharacterized LOC118510805	protein_coding	1414	5	2	1	2	3	6
ASTEI20_030796	CM023249	20339716..20345102	xanthine dehydrogenase-like	protein_coding	4471	4	7	6	3	0	2
ASTEI20_030800	CM023249	276613..292912	homeobox protein 5, transcript variant X3	protein_coding	5044	1	6	4	0	6	8
ASTEI20_030801	CM023249	complement(649882..651442)	uncharacterized LOC118513609	protein_coding	1299	179	172	32	43	277	401
ASTEI20_030802	CM023248	49522772..49524958	uncharacterized LOC118504869	protein_coding	1500	2	2	4	4	3	5
ASTEI20_030803	CM023249	26099827..26101401	ficolin-2-like	protein_coding	1509	63	45	3	10	18	25
ASTEI20_030804	CM023249	47093518..47097517	tektin-4, transcript variant X1	protein_coding	3444	105	56	83	26	97	55
ASTEI20_030809	CM023248	complement(33733920..33766373)	histone-lysine N-methyltransferase SETD1B-like, transcript variant X4	protein_coding	3330	13	16	1	10	11	15
ASTEI20_030810	CM023248	54728204..54731517	mitosis initiation protein fs(1)Ya	protein_coding	3135	11	68	8	6	52	56
ASTEI20_030812	CM023249	complement(87643866..87660892)	protein turtle, transcript variant X16	protein_coding	9474	51	85	68	116	204	169
ASTEI20_030814	CM023249	48988757..49011490	stathmin, transcript variant X7	protein_coding	6441	95	239	89	124	178	325
ASTEI20_030817	CM023248	complement(16810203..16811313)	40S ribosomal protein S19a, transcript variant X1	protein_coding	747	1074	1334	470	377	1654	1991
ASTEI20_030818	CM023248	complement(77675962..77678704)	uncharacterized LOC118508461, transcript variant X2	protein_coding	2001	6	2	0	1	1	5
ASTEI20_030820	CM023248	51019728..51020885	60S ribosomal protein L30	protein_coding	604	217	238	103	51	180	233
ASTEI20_030822	CM023249	22752792..22753950	nuclear envelope phosphatase-regulatory subunit 1 homolog	protein_coding	920	9	8	0	0	10	11
ASTEI20_030823	CM023248	complement(79984837..79990729)	glycine receptor subunit alpha-2-like	protein_coding	5820	5	25	17	24	11	20
ASTEI20_030825	CM023248	79278281..79281027	mitochondrial dicarboxylate carrier-like, transcript variant X2	protein_coding	1894	35	39	9	21	27	41
ASTEI20_030826	CM023249	32862493..32891614	polycomb group protein Psc-like, transcript variant X5	protein_coding	8538	44	103	50	35	198	188
ASTEI20_030827	CM023249	complement(79327221..79328076)	uncharacterized LOC118509129	protein_coding	792	4	3	0	2	16	10
ASTEI20_030828	CM023248	11931889..11933220	transcription termination factor 3, mitochondrial	protein_coding	1252	9	16	4	9	14	27
ASTEI20_030829	CM023248	2092869..2103622	vang-like protein 1	protein_coding	10642	95	107	104	146	146	130
ASTEI20_030831	CM023248	complement(92098322..92103168)	dynein light chain Tctex-type	protein_coding	1536	55	78	28	23	75	65
ASTEI20_030835	CM023248	complement(21709373..21766278)	ras-related protein Rab-23, transcript variant X2	protein_coding	2517	4	7	6	5	6	37
ASTEI20_030837	CM023248	complement(49239278..49243344)	RNA exonuclease 1 homolog	protein_coding	3520	30	34	11	14	62	68
ASTEI20_030839	CM023249	complement(23013794..23015246)	uncharacterized LOC118511282	protein_coding	1258	12	18	1	2	30	28
ASTEI20_030840	CM023248	complement(40986753..40988132)	60S ribosomal protein L19	protein_coding	785	1950	2219	887	586	2917	2891
ASTEI20_030842	CM023248	complement(20831680..20834216)	2-(3-amino-3-carboxypropyl)histidine synthase subunit 1	protein_coding	2077	23	45	13	7	26	57
ASTEI20_030843	CM023248	complement(31091395..31092976)	caspase-7-like	protein_coding	1495	4	3	0	3	5	3
ASTEI20_030844	CM023249	42168096..42214405	xaa-Pro dipeptidase-like, transcript variant X1	protein_coding	2256	57	35	25	10	40	47
ASTEI20_030845	CM023250	13051033..13053516	small ubiquitin-related modifier 2-like, transcript variant X3	protein_coding	1588	148	240	52	48	562	434
ASTEI20_030847	CM023248	complement(90259605..90322585)	homeobox protein unc-4-like, transcript variant X1	protein_coding	3410	13	16	6	5	5	13
ASTEI20_030848	CM023249	complement(45642091..45668031)	protein numb, transcript variant X6	protein_coding	7633	87	143	74	73	167	212
ASTEI20_030849	CM023249	25816256..25828431	nose resistant to fluoxetine protein 6-like	protein_coding	2535	22	13	4	7	24	16
ASTEI20_030850	CM023248	49224318..49227599	bromodomain-containing protein 8	protein_coding	3207	22	43	5	7	25	25
ASTEI20_030854	CM023249	59394741..59455649	out at first protein	protein_coding	8586	105	140	54	58	141	188
ASTEI20_030855	CM023249	complement(56746379..56748470)	ruvB-like helicase 2	protein_coding	1854	21	48	8	9	57	78
ASTEI20_030857	CM023250	complement(14255515..14261684)	uncharacterized LOC118509662, transcript variant X5	protein_coding	4644	36	47	40	30	104	108
ASTEI20_030858	CM023248	complement(18613647..18615190)	zinc carboxypeptidase-like	protein_coding	1321	1	0	4	0	0	0
ASTEI20_030859	CM023249	complement(11056439..11058237)	uncharacterized LOC118513192	protein_coding	1677	36	63	23	28	65	68
ASTEI20_030860	CM023248	59000302..59005041	cathepsin L1-like, transcript variant X1	protein_coding	3007	8	19	0	3	2	4
ASTEI20_030861	CM023248	49654696..49664594	E3 ubiquitin-protein ligase COP1-like, transcript variant X1	protein_coding	5727	68	78	24	40	107	154
ASTEI20_030862	CM023248	complement(47061559..47064049)	myogenesis-regulating glycosidase	protein_coding	2424	664	862	193	527	356	499
ASTEI20_030867	CM023249	complement(5499705..5502775)	cadherin-89D-like, transcript variant X2	protein_coding	2761	35	88	19	7	34	77
ASTEI20_030868	CM023248	19982200..19984201	juvenile hormone esterase-like	protein_coding	1800	117	50	5	1	28	41
ASTEI20_030870	CM023248	41887743..41889760	CDGSH iron-sulfur domain-containing protein 2 homolog	protein_coding	1370	69	97	24	35	92	137
ASTEI20_030871	CM023249	complement(6972413..6981507)	AT-rich interactive domain-containing protein 2, transcript variant X3	protein_coding	7444	76	108	32	38	119	170
ASTEI20_030872	JABEOT010000095	8855..11532	dual specificity mitogen-activated protein kinase kinase dSOR1-like, transcript variant X1	protein_coding	2229	21	49	21	6	0	32
ASTEI20_030873	CM023248	83499953..83515716	pituitary homeobox 2	protein_coding	4024	1	4	0	3	4	8
ASTEI20_030875	CM023249	43493650..43497558	protein Malvolio, transcript variant X2	protein_coding	2230	35	55	38	17	38	69
ASTEI20_030876	CM023249	complement(46014753..46039409)	UPF0047 protein YjbQ	protein_coding	9762	107	137	58	60	232	283
ASTEI20_030880	CM023248	38925389..38949172	homeotic protein deformed, transcript variant X3	protein_coding	4331	2	1	1	2	1	4
ASTEI20_030882	CM023249	complement(74047345..74050714)	protein HIRA homolog	protein_coding	3099	37	66	10	3	99	100
ASTEI20_030884	CM023249	complement(42210781..42212899)	pre-mRNA-splicing factor Slu7	protein_coding	2119	0	6	11	0	0	0
ASTEI20_030889	JABEOT010000016	40770..42400	uncharacterized LOC118515137	protein_coding	1375	0	0	0	5	0	0
ASTEI20_030891	CM023249	87956269..87958337	cytosol aminopeptidase-like	protein_coding	1863	3	2	0	0	3	2
ASTEI20_030892	CM023248	complement(64430935..64432432)	ribosome production factor 2 homolog	protein_coding	1352	20	51	4	13	27	67
ASTEI20_030893	CM023249	50126435..50128201	uncharacterized LOC118514552	protein_coding	1706	6	6	3	2	3	9
ASTEI20_030894	CM023248	complement(14851268..14854202)	GDP-Man:Man(3)GlcNAc(2)-PP-Dol alpha-1,2-mannosyltransferase, transcript variant X4	protein_coding	2779	43	61	9	16	51	82
ASTEI20_030896	CM023249	complement(15377173..15440579)	tyrosine-protein kinase Src64B, transcript variant X1	protein_coding	9372	93	130	24	68	125	166
ASTEI20_030897	CM023249	70813693..70815843	phenoloxidase-activating factor 3-like	protein_coding	1852	3	6	0	4	11	6
ASTEI20_030898	CM023249	complement(78617616..78618331)	DNA-directed RNA polymerase II subunit RPB9	protein_coding	556	6	10	1	0	11	11
ASTEI20_030899	CM023249	complement(7816938..7840427)	putative mediator of RNA polymerase II transcription subunit 26	protein_coding	2776	362	428	124	136	365	254
ASTEI20_030900	CM023250	7205416..7212089	syndetin	protein_coding	4289	35	57	18	29	85	98
ASTEI20_030901	CM023249	44938308..44949394	RNA-binding protein 42	protein_coding	1428	11	13	1	5	10	12
ASTEI20_030902	CM023249	complement(29425541..29429557)	focadhesin-like	protein_coding	3803	11	4	0	3	9	7
ASTEI20_030903	CM023248	6829877..6864150	LIM/homeobox protein Lhx1	protein_coding	5059	16	24	13	24	27	44
ASTEI20_030905	CM023248	35579047..35581383	rab proteins geranylgeranyltransferase component A	protein_coding	2186	29	40	12	11	40	45
ASTEI20_030906	CM023250	6245429..6251029	serine protease persephone-like	protein_coding	2217	54	54	22	15	103	70
ASTEI20_030907	CM023249	complement(33821423..33824219)	COP9 signalosome complex subunit 3, transcript variant X2	protein_coding	2398	34	53	17	11	57	81
ASTEI20_030908	CM023249	complement(42467765..42469944)	probable oligoribonuclease, transcript variant X3	protein_coding	1862	14	20	1	19	20	16
ASTEI20_030909	CM023250	15291699..15295080	ubiquitin carboxyl-terminal hydrolase 30 homolog	protein_coding	3074	31	37	16	23	46	45
ASTEI20_030910	CM023248	9585684..9611172	microtubule-associated serine/threonine-protein kinase 1, transcript variant X1	protein_coding	12384	346	402	271	325	610	673
ASTEI20_030911	CM023248	complement(12332585..12374829)	uncharacterized LOC118504053, transcript variant X2	protein_coding	5595	76	121	51	96	112	136
ASTEI20_030912	CM023248	complement(41749954..41756692)	facilitated trehalose transporter Tret1-like, transcript variant X1	protein_coding	4171	121	119	53	62	99	191
ASTEI20_030915	CM023249	complement(39767778..39775905)	uncharacterized LOC118511950	protein_coding	3743	1	2	0	2	0	3
ASTEI20_030917	CM023248	14606628..14608141	uncharacterized LOC118504182	protein_coding	1311	3	7	0	0	4	2
ASTEI20_030918	CM023248	82004905..82007050	uncharacterized protein C2orf42 homolog	protein_coding	2146	4	8	1	5	6	5
ASTEI20_030919	CM023248	46075433..46084282	protein krasavietz, transcript variant X5	protein_coding	2361	713	924	341	243	967	1057
ASTEI20_030920	CM023248	63165754..63166745	cytochrome b-c1 complex subunit 6, mitochondrial	protein_coding	752	439	442	313	138	241	346
ASTEI20_030921	CM023249	19882687..19937630	protein naked cuticle-like, transcript variant X1	protein_coding	3742	62	115	64	88	104	181
ASTEI20_030922	CM023248	complement(12867320..12867829)	probable peptidyl-tRNA hydrolase 2	protein_coding	510	0	3	2	3	0	10
ASTEI20_030923	CM023249	7584486..7586059	ADP-ribose pyrophosphatase, mitochondrial	protein_coding	1494	18	23	2	9	17	25
ASTEI20_030926	CM023248	64165366..64168916	endoplasmic reticulum metallopeptidase 1-like, transcript variant X3	protein_coding	3271	32	47	19	16	38	57
ASTEI20_030928	CM023248	complement(33768720..33788163)	uncharacterized LOC118506216, transcript variant X5	protein_coding	6179	114	121	65	74	206	233
ASTEI20_030929	CM023248	49609725..49613773	beclin-1-like protein	protein_coding	1633	17	11	2	5	25	12
ASTEI20_030930	JABEOT010000157	complement(10..15168)	pantothenate kinase 3-like	protein_coding	2383	4	6	14	3	0	0
ASTEI20_030932	CM023248	75974197..75974767	uncharacterized LOC118507690	protein_coding	506	4	7	1	0	1	1
ASTEI20_030933	CM023248	complement(89656541..89841139)	uncharacterized LOC118505235, transcript variant X5	protein_coding	4571	25	55	22	37	34	38
ASTEI20_030934	CM023248	complement(54871926..54882104)	alpha-tocopherol transfer protein-like, transcript variant X1	protein_coding	1825	21	23	13	19	28	29
ASTEI20_030935	CM023249	5479279..5481461	eukaryotic translation initiation factor 3 subunit L	protein_coding	2067	181	179	61	68	243	259
ASTEI20_030936	CM023249	complement(36011942..36128868)	protein rhomboid, transcript variant X3	protein_coding	8323	14	29	28	15	47	51
ASTEI20_030937	CM023249	33396245..33397722	protein obstructor-E-like	protein_coding	1410	157	122	863	849	3787	3529
ASTEI20_030939	JABEOT010000326	19194..57946	uncharacterized LOC118516424	protein_coding	4232	2	5	3	2	7	17
ASTEI20_030940	CM023249	complement(24997590..25049536)	protein vein, transcript variant X12	protein_coding	8467	36	50	20	40	29	42
ASTEI20_030942	CM023248	47835909..47868695	regulating synaptic membrane exocytosis protein 2	protein_coding	4842	10	24	20	31	45	46
ASTEI20_030943	CM023249	complement(80832898..80836197)	palmitoyltransferase ZDHHC23, transcript variant X1	protein_coding	2395	12	32	8	11	33	50
ASTEI20_030944	CM023248	complement(27345394..27348038)	zinc finger protein 16-like	protein_coding	2578	5	3	1	6	7	5
ASTEI20_030945	CM023249	55154213..55155645	serine/threonine-protein kinase fray2-like	protein_coding	1366	3	10	0	10	10	12
ASTEI20_030947	CM023249	79642245..79643570	replication protein A 32 kDa subunit	protein_coding	1077	5	18	0	2	25	28
ASTEI20_030948	CM023248	complement(91047187..91054130)	putative odorant-binding protein A10	protein_coding	1495	18	21	7	24	19	28
ASTEI20_030949	CM023249	39850193..39855558	apolipoprotein D-like	protein_coding	2339	13	18	7	5	25	36
ASTEI20_030950	CM023249	10975186..10988705	probable cytochrome P450 49a1, transcript variant X2	protein_coding	2609	11	8	9	7	4	3
ASTEI20_030951	CM023249	complement(60181355..60191890)	brefeldin A-inhibited guanine nucleotide-exchange protein 2, transcript variant X2	protein_coding	8490	249	350	114	129	509	585
ASTEI20_030953	CM023249	49366533..49368018	uncharacterized protein C1683.06c-like	protein_coding	1361	23	15	8	7	23	37
ASTEI20_030954	CM023248	complement(27353750..27500331)	small conductance calcium-activated potassium channel protein, transcript variant X10	protein_coding	13337	25	83	64	99	62	116
ASTEI20_030955	CM023248	82290483..82298393	putative U5 small nuclear ribonucleoprotein 200 kDa helicase	protein_coding	6862	105	123	56	45	177	153
ASTEI20_030956	CM023248	40843256..40844274	uncharacterized LOC118503379	protein_coding	923	0	0	1	0	6	3
ASTEI20_030957	CM023248	73492225..73497949	uncharacterized LOC118502455	protein_coding	4018	0	2	0	3	0	0
ASTEI20_030958	CM023249	807111..813943	ras-related GTP-binding protein C	protein_coding	6671	129	158	29	58	111	153
ASTEI20_030959	JABEOT010000127	54965..56068	exosome complex component MTR3-like	protein_coding	1043	0	0	0	0	12	10
ASTEI20_030960	CM023249	21245768..21280952	RING-box protein 2	protein_coding	603	7	9	1	1	16	11
ASTEI20_030962	CM023249	complement(7707423..7720413)	palmitoleoyl-protein carboxylesterase NOTUM	protein_coding	4068	2	7	5	1	12	18
ASTEI20_030963	CM023248	complement(61036445..61038383)	splicing factor ESS-2 homolog	protein_coding	1800	16	15	7	0	19	16
ASTEI20_030964	CM023248	62746965..62756837	siderophore biosynthesis regulatory protein URBS1, transcript variant X2	protein_coding	7395	185	172	73	84	191	237
ASTEI20_030965	CM023249	78338268..78341608	cytochrome P450 4C1-like	protein_coding	2775	62	86	22	9	44	100
ASTEI20_030967	CM023249	67046715..67049139	protein zwilch	protein_coding	2136	2	6	10	2	11	12
ASTEI20_030968	CM023250	complement(17027619..17033013)	Fanconi anemia group M protein homolog	protein_coding	4966	29	35	24	13	51	71
ASTEI20_030969	CM023249	complement(63352246..63354942)	U6 snRNA-associated Sm-like protein LSm4	protein_coding	663	1	3	0	0	0	3
ASTEI20_030970	CM023248	61263117..61264757	short-chain specific acyl-CoA dehydrogenase, mitochondrial	protein_coding	1517	54	36	9	11	37	28
ASTEI20_030971	CM023250	9002524..9006808	peptidyl-prolyl cis-trans isomerase-like	protein_coding	1526	401	421	131	142	551	883
ASTEI20_030972	CM023248	complement(88284001..88286075)	translocon-associated protein subunit alpha-like	protein_coding	1844	101	85	34	27	126	135
ASTEI20_030973	CM023248	complement(80781623..80790283)	E3 ubiquitin-protein ligase RNF13, transcript variant X6	protein_coding	5512	181	286	71	91	220	306
ASTEI20_030974	CM023249	85913517..85931431	zwei Ig domain protein zig-8-like	protein_coding	3467	0	3	3	6	8	9
ASTEI20_030975	CM023248	complement(75449867..75451217)	60S ribosomal protein L36	protein_coding	749	1196	1299	1283	516	2056	1712
ASTEI20_030976	CM023249	complement(3759240..3826748)	putative uncharacterized protein DDB_G0271606	protein_coding	6072	26	54	18	40	40	56
ASTEI20_030978	CM023250	5701671..5706852	lysophosphatidylcholine acyltransferase-like	protein_coding	2679	237	211	110	30	145	92
ASTEI20_030979	CM023249	37471309..37479056	uncharacterized LOC118509017	protein_coding	4431	4	1	1	0	0	1
ASTEI20_030980	CM023249	34997684..34999284	uncharacterized LOC118509787	protein_coding	799	11	3	2	2	1	7
ASTEI20_030982	CM023248	complement(66993979..67000831)	uncharacterized LOC118504363, transcript variant X2	protein_coding	5801	2	7	3	15	1	0
ASTEI20_030983	CM023248	complement(43051269..43053182)	uncharacterized LOC118502374	protein_coding	1515	0	1	0	1	1	11
ASTEI20_030984	CM023249	complement(43174814..43178628)	uncharacterized LOC118510917, transcript variant X2	protein_coding	2415	0	8	5	0	24	20
ASTEI20_030985	CM023248	complement(5576366..5580153)	proton-coupled amino acid transporter-like protein pathetic	protein_coding	2186	13	4	2	2	2	9
ASTEI20_030986	CM023250	complement(17321768..17324251)	nitric oxide-associated protein 1	protein_coding	2415	24	29	18	3	40	35
ASTEI20_030987	CM023249	complement(56097555..56099784)	protein PTCD3 homolog, mitochondrial	protein_coding	2230	45	56	22	22	79	104
ASTEI20_030988	CM023249	complement(82625725..82626858)	ribonuclease H2 subunit B	protein_coding	1068	5	2	0	1	1	3
ASTEI20_030990	CM023248	59517567..59519916	leucine-rich melanocyte differentiation-associated protein-like	protein_coding	2030	13	21	3	2	19	47
ASTEI20_030994	CM023250	complement(12619530..12669166)	uncharacterized LOC118507395, transcript variant X8	protein_coding	9382	133	239	79	83	252	293
ASTEI20_030995	CM023248	87522516..87525732	protein prenyltransferase alpha subunit repeat-containing protein 1-B, transcript variant X2	protein_coding	2171	19	45	8	9	33	38
ASTEI20_030996	CM023248	27340675..27342034	peroxisome assembly protein 12	protein_coding	1155	6	3	1	1	11	19
ASTEI20_030998	CM023248	complement(33766504..33768265)	40S ribosomal protein SA	protein_coding	1098	2640	3570	1192	937	3177	3925
ASTEI20_030999	CM023249	41144069..41160954	transient receptor potential cation channel subfamily A member 1, transcript variant X7	protein_coding	6585	1	0	5	4	5	6
ASTEI20_031001	CM023250	complement(11383665..11385916)	(Lyso)-N-acylphosphatidylethanolamine lipase-like, transcript variant X2	protein_coding	1996	102	108	31	18	26	36
ASTEI20_031002	CM023248	complement(76738886..76921366)	hemicentin-1, transcript variant X2	protein_coding	8591	11	11	14	27	22	64
ASTEI20_031003	CM023248	complement(61964605..61966641)	protein disulfide-isomerase A6 homolog	protein_coding	2037	304	270	31	16	158	149
ASTEI20_031004	CM023248	66490284..66630576	nephrin-like, transcript variant X2	protein_coding	8185	28	32	21	32	45	44
ASTEI20_031005	CM023248	complement(2068865..2076261)	probable cytochrome P450 9f2, transcript variant X2	protein_coding	3934	476	863	140	164	428	670
ASTEI20_031007	CM023248	complement(19588096..19589280)	protein transport protein Sec61 subunit beta	protein_coding	975	44	65	20	13	87	62
ASTEI20_031009	CM023249	complement(82685628..82694836)	toll-like receptor 6	protein_coding	3873	3	3	2	3	2	2
ASTEI20_031010	CM023248	complement(88410220..88419087)	fatty-acid amide hydrolase 2-B-like, transcript variant X1	protein_coding	2901	22	50	14	23	48	54
ASTEI20_031011	CM023248	83853647..83856076	cell cycle checkpoint control protein RAD9A	protein_coding	2206	3	6	4	1	3	9
ASTEI20_031012	CM023248	complement(82259318..82272276)	actin-binding Rho-activating protein, transcript variant X2	protein_coding	2725	134	178	79	61	131	109
ASTEI20_031014	CM023249	complement(5825797..5838233)	G protein alpha i subunit, transcript variant X4	protein_coding	3263	67	139	57	32	155	158
ASTEI20_031019	CM023249	87385361..87390410	uncharacterized LOC118514056, transcript variant X11	protein_coding	3912	12	26	17	8	8	12
ASTEI20_031020	CM023249	83908792..83912395	uncharacterized LOC118513790	protein_coding	2623	321	284	99	117	474	634
ASTEI20_031022	CM023249	84103623..84111188	uncharacterized LOC118513829	protein_coding	2273	176	237	55	73	132	187
ASTEI20_031024	CM023249	65058656..65065074	low density lipoprotein receptor adapter protein 1-like, transcript variant X1	protein_coding	2534	523	351	97	28	334	292
ASTEI20_031027	CM023248	complement(73879858..73882443)	lipase 3-like	protein_coding	2586	3	4	6	5	2	2
ASTEI20_031032	CM023249	complement(7084233..7145480)	WD repeat-containing protein 47, transcript variant X3	protein_coding	9490	199	245	133	132	290	333
ASTEI20_031033	CM023249	complement(3115668..3117786)	retinaldehyde-binding protein 1-like	protein_coding	2045	6	4	3	4	27	13
ASTEI20_031034	CM023248	complement(21099485..21111394)	zinc finger protein rotund, transcript variant X10	protein_coding	4365	24	39	14	18	49	56
ASTEI20_031035	CM023249	complement(38671521..38675871)	uncharacterized LOC118511877	protein_coding	4187	34	59	14	17	21	50
ASTEI20_031036	CM023248	complement(48108177..48110943)	probable cleavage and polyadenylation specificity factor subunit 2	protein_coding	2684	31	56	15	7	55	71
ASTEI20_031038	CM023248	55790146..55791316	tRNA (cytosine(38)-C(5))-methyltransferase	protein_coding	1111	2	2	2	2	4	8
ASTEI20_031039	CM023248	9914249..9919917	N-acetylgalactosaminyltransferase 6-like	protein_coding	2496	24	32	9	4	34	44
ASTEI20_031040	CM023249	complement(85575661..85588039)	choline/ethanolamine kinase, transcript variant X5	protein_coding	6082	201	372	167	159	640	845
ASTEI20_031044	CM023249	6594696..6610668	glutamate decarboxylase	protein_coding	5079	48	97	53	237	260	280
ASTEI20_031045	CM023248	49653594..49654576	alpha-ketoglutarate-dependent dioxygenase alkB homolog 6-like	protein_coding	920	0	12	0	0	0	6
ASTEI20_031046	CM023250	complement(12108767..12111240)	mitochondrial amidoxime reducing component 2-like, transcript variant X3	protein_coding	1852	37	58	21	29	48	85
ASTEI20_031047	CM023248	76442220..76448002	tropomyosin-1, transcript variant X1	protein_coding	2376	845	1248	823	1346	1850	1860
ASTEI20_031048	CM023248	complement(84799929..84802923)	monocarboxylate transporter 1	protein_coding	2387	9	6	9	20	54	51
ASTEI20_031049	CM023248	complement(29603422..29604381)	probable elongation factor 1-beta	protein_coding	866	1777	2398	608	442	1202	2117
ASTEI20_031051	CM023249	5388495..5395806	uncharacterized LOC118510291, transcript variant X5	protein_coding	5744	0	0	8	0	0	0
ASTEI20_031052	CM023249	complement(80250709..80251576)	trypsin-7-like	protein_coding	868	0	0	6	13	3	4
ASTEI20_031053	CM023248	complement(34400845..34502827)	pleckstrin homology domain-containing family G member 5, transcript variant X3	protein_coding	14573	58	103	44	64	134	189
ASTEI20_031054	CM023250	complement(9218264..9219404)	putative pterin-4-alpha-carbinolamine dehydratase	protein_coding	851	71	68	14	16	64	108
ASTEI20_031055	CM023249	56070904..56091054	DENN domain-containing protein 1B-like, transcript variant X1	protein_coding	7201	93	139	92	85	268	254
ASTEI20_031056	CM023248	complement(85304356..85306141)	ribokinase	protein_coding	1522	13	9	6	6	16	20
ASTEI20_031058	CM023248	complement(28097885..28100996)	nucleolar complex protein 2 homolog	protein_coding	3112	40	41	25	12	110	116
ASTEI20_031061	CM023249	complement(1901289..1923721)	E3 ubiquitin-protein ligase AMFR-like, transcript variant X1	protein_coding	5044	205	255	143	130	301	261
ASTEI20_031065	CM023249	complement(54262482..54265822)	cuticle protein CP14.6-like	protein_coding	1150	83	67	23	176	88	63
ASTEI20_031066	CM023249	41975699..41976780	replication stress response regulator SDE2	protein_coding	1082	36	58	5	12	38	63
ASTEI20_031067	CM023248	complement(43449675..43492307)	ABC transporter G family member 23, transcript variant X1	protein_coding	5919	181	198	147	137	179	242
ASTEI20_031068	CM023249	38564642..38569012	palmitoyltransferase ZDHHC15, transcript variant X1	protein_coding	3788	32	47	19	25	22	58
ASTEI20_031069	JABEOT010000066	54679..60155	transcriptional activator protein Pur-alpha-like, transcript variant X1	protein_coding	4310	48	78	27	37	90	74
ASTEI20_031071	CM023248	complement(78323667..78325831)	elongin-B	protein_coding	1523	50	41	7	5	92	60
ASTEI20_031072	CM023249	complement(63589329..63591397)	cilia- and flagella-associated protein 20, transcript variant X2	protein_coding	1270	5	7	2	1	5	9
ASTEI20_031074	CM023248	38440814..38441716	coiled-coil domain-containing protein 12	protein_coding	835	6	9	10	5	14	3
ASTEI20_031075	CM023248	complement(69626628..69627950)	NADH dehydrogenase [ubiquinone] flavoprotein 2, mitochondrial	protein_coding	986	93	68	41	23	92	59
ASTEI20_031076	CM023248	complement(92467832..92474265)	glycogen debranching enzyme, transcript variant X2	protein_coding	5309	368	409	148	110	599	537
ASTEI20_031077	CM023248	complement(67964292..67965087)	probable 28S ribosomal protein S23, mitochondrial	protein_coding	671	10	8	1	2	7	8
ASTEI20_031081	CM023248	37495070..37504375	uncharacterized LOC118517689, transcript variant X7	protein_coding	4383	55	64	31	22	35	46
ASTEI20_031082	CM023249	82958639..82970939	estradiol 17-beta-dehydrogenase 11	protein_coding	1802	11	4	0	2	10	7
ASTEI20_031083	CM023250	complement(12019229..12021351)	uncharacterized LOC118507919	protein_coding	2123	55	61	25	36	112	95
ASTEI20_031086	CM023248	complement(37398099..37399226)	DNA-directed RNA polymerase II subunit RPB3	protein_coding	996	11	8	3	5	4	8
ASTEI20_031087	CM023249	complement(38951600..38953356)	protein arginine methyltransferase NDUFAF7 homolog, mitochondrial	protein_coding	1556	14	6	0	4	17	26
ASTEI20_031089	CM023250	2867368..2869528	short-chain dehydrogenase/reductase family 9C member 7, transcript variant X1	protein_coding	1578	9	8	3	0	29	43
ASTEI20_031091	CM023249	complement(21694495..21695356)	transcription initiation factor TFIID subunit 11	protein_coding	797	0	6	0	1	0	7
ASTEI20_031092	CM023250	15749899..15751473	uncharacterized LOC118510980	protein_coding	1434	9	16	14	2	2	5
ASTEI20_031093	CM023249	51305944..51308418	4-coumarate--CoA ligase 1-like	protein_coding	2326	95	105	11	23	46	31
ASTEI20_031095	CM023249	27460438..27461407	transmembrane protein 223	protein_coding	889	12	2	1	0	1	5
ASTEI20_031096	CM023248	complement(79768293..79771574)	sodium-coupled monocarboxylate transporter 1-like	protein_coding	2460	47	49	7	17	33	54
ASTEI20_031097	CM023248	complement(36925172..36926551)	superoxide dismutase [Cu-Zn]-like	protein_coding	843	289	227	37	58	208	283
ASTEI20_031098	CM023249	81740604..81753981	ras-related protein Rap-1b, transcript variant X2	protein_coding	2373	13	8	4	11	19	19
ASTEI20_031099	JABEOT010000327	complement(50171..54576)	cystathionine beta-synthase-like protein	protein_coding	2447	14	25	8	5	19	23
ASTEI20_031100	CM023250	complement(15935244..15948253)	uncharacterized protein DDB_G0290301-like, transcript variant X1	protein_coding	5163	0	0	3	0	3	1
ASTEI20_031102	CM023249	25983858..25984382	39S ribosomal protein L42, mitochondrial	protein_coding	525	10	12	4	7	22	18
ASTEI20_031103	CM023249	82932401..82955710	receptor-type tyrosine-protein phosphatase-like N, transcript variant X2	protein_coding	10293	462	970	492	768	929	1219
ASTEI20_031105	CM023249	complement(64670375..64673308)	transducin beta-like protein 3	protein_coding	2871	12	29	23	6	41	40
ASTEI20_031107	CM023249	7327864..7329780	MKI67 FHA domain-interacting nucleolar phosphoprotein	protein_coding	1820	28	55	10	11	72	64
ASTEI20_031109	CM023250	complement(3159695..3171491)	CKLF-like MARVEL transmembrane domain-containing protein 4	protein_coding	5157	59	93	38	53	66	90
ASTEI20_031110	CM023249	complement(78775887..78777772)	zinc carboxypeptidase-like	protein_coding	1589	11	4	2	13	0	0
ASTEI20_031111	JABEOT010000160	106705..108169	probable GDP-L-fucose synthase	protein_coding	1202	5	5	2	1	0	0
ASTEI20_031112	CM023249	87997231..87999761	ribosome-releasing factor 2, mitochondrial	protein_coding	2391	7	8	17	4	27	30
ASTEI20_031114	CM023248	87095154..87097068	gastrula zinc finger protein XlCGF57.1-like	protein_coding	1707	2	15	2	2	9	19
ASTEI20_031115	CM023248	complement(53911526..53915507)	transmembrane protease serine 9-like, transcript variant X1	protein_coding	966	0	1	0	8	4	2
ASTEI20_031116	CM023248	10122953..10123969	uncharacterized LOC118503869	protein_coding	951	2	5	4	0	9	22
ASTEI20_031117	CM023249	complement(15885917..15918906)	elongation of very long chain fatty acids protein 6, transcript variant X3	protein_coding	3477	88	117	66	49	153	188
ASTEI20_031119	CM023249	complement(38524224..38564297)	cAMP-dependent protein kinase type II regulatory subunit, transcript variant X9	protein_coding	8598	315	403	171	296	427	560
ASTEI20_031120	CM023249	14184387..14218223	PR domain zinc finger protein 1, transcript variant X5	protein_coding	10689	159	234	116	80	120	169
ASTEI20_031122	CM023248	70347529..70382837	atrophin-1	protein_coding	5036	18	20	10	15	26	17
ASTEI20_031123	CM023249	41253185..41317161	band 7 protein AGAP004871, transcript variant X1	protein_coding	5657	11	17	11	30	24	30
ASTEI20_031124	CM023250	13059342..13072713	inactive dipeptidyl peptidase 10, transcript variant X1	protein_coding	4533	16	29	25	31	30	62
ASTEI20_031125	CM023248	59774160..59787311	BCL2/adenovirus E1B 19 kDa protein-interacting protein 3-like	protein_coding	3890	449	602	80	115	369	436
ASTEI20_031127	CM023248	complement(64445214..64461398)	myosin-J heavy chain, transcript variant X2	protein_coding	6383	289	409	129	121	426	479
ASTEI20_031128	JABEOT010000127	complement(50744..52308)	uncharacterized LOC118517299	protein_coding	1374	3	3	0	0	9	16
ASTEI20_031129	CM023248	79982463..80031913	uncharacterized LOC118505489, transcript variant X3	protein_coding	1565	10	14	10	2	4	29
ASTEI20_031130	CM023249	complement(83964861..83969570)	ejaculatory bulb-specific protein 3-like	protein_coding	889	47	48	13	16	18	49
ASTEI20_031132	CM023250	6105400..6113218	cytoplasmic dynein 1 light intermediate chain 2, transcript variant X3	protein_coding	4845	166	202	101	89	271	337
ASTEI20_031133	CM023248	complement(51252013..51269899)	uncharacterized LOC118502608, transcript variant X1	protein_coding	4226	84	194	60	59	181	172
ASTEI20_031138	CM023248	56282322..56298427	neuropeptide F receptor, transcript variant X5	protein_coding	3731	1	4	7	5	6	10
ASTEI20_031139	CM023250	complement(9341894..9345452)	protein FAN-like	protein_coding	3117	17	28	14	5	33	23
ASTEI20_031140	CM023248	5337081..5347887	Hermansky-Pudlak syndrome 1 protein homolog, transcript variant X2	protein_coding	3763	14	16	4	7	13	38
ASTEI20_031141	CM023249	complement(55158233..55173055)	transmembrane protein 214	protein_coding	3845	82	128	39	39	157	208
ASTEI20_031142	CM023248	complement(71144966..71149339)	uncharacterized LOC118504635	protein_coding	1530	25	16	4	12	10	22
ASTEI20_031145	CM023249	59792283..59794419	pre-mRNA-processing factor 17	protein_coding	1909	33	48	8	7	33	35
ASTEI20_031146	CM023248	complement(49940622..49970094)	helix-loop-helix protein delilah	protein_coding	6035	19	47	39	27	20	37
ASTEI20_031147	CM023249	17380710..17382202	uncharacterized LOC118513489	protein_coding	1249	4	1	1	1	0	6
ASTEI20_031150	CM023248	complement(261590..288631)	protein pangolin, isoforms A/H/I/S-like	protein_coding	22321	340	491	358	320	742	1107
ASTEI20_031151	CM023249	complement(48074586..48075494)	methyltransferase-like 26, transcript variant X1	protein_coding	820	2	6	0	3	3	2
ASTEI20_031152	CM023248	30180439..30181617	uncharacterized LOC118503446	protein_coding	1019	0	0	0	8	37	55
ASTEI20_031153	CM023249	64309697..64311770	uncharacterized LOC118511623, transcript variant X1	protein_coding	1737	3	3	1	2	1	7
ASTEI20_031154	CM023248	complement(85233865..85242594)	proteasome activator complex subunit 4A-like, transcript variant X2	protein_coding	7009	268	303	140	139	303	377
ASTEI20_031155	CM023248	complement(11143957..11210161)	uncharacterized LOC118503953	protein_coding	1615	59	89	45	62	93	130
ASTEI20_031156	CM023248	65280521..65301425	axin, transcript variant X3	protein_coding	6458	27	79	37	32	89	106
ASTEI20_031157	CM023248	47427889..47434465	uncharacterized protein CG7065-like, transcript variant X5	protein_coding	4815	52	76	20	19	70	96
ASTEI20_031158	CM023250	101883..238836	double-stranded RNA-specific editase Adar-like, transcript variant X4	protein_coding	7332	33	69	32	40	80	119
ASTEI20_031160	CM023248	50544055..50546418	cartilage-associated protein-like, transcript variant X2	protein_coding	1855	15	11	5	5	27	27
ASTEI20_031161	JABEOT010000088	complement(106518..108379)	probable cytochrome P450 6a14	protein_coding	1797	164	122	58	84	51	64
ASTEI20_031166	CM023248	complement(2874788..2882956)	mediator of RNA polymerase II transcription subunit 1	protein_coding	7941	78	127	38	44	190	183
ASTEI20_031167	CM023249	complement(64113327..64120496)	tetratricopeptide repeat protein 14	protein_coding	4828	92	158	56	60	158	240
ASTEI20_031168	CM023248	56544282..56546321	histone RNA hairpin-binding protein	protein_coding	1567	17	26	5	6	55	71
ASTEI20_031169	CM023248	complement(75244029..75256276)	uncharacterized LOC118507641	protein_coding	7865	331	352	183	123	449	544
ASTEI20_031171	CM023248	6910274..6911630	nuclear speckle splicing regulatory protein 1	protein_coding	1287	2	17	1	0	2	6
ASTEI20_031172	CM023248	complement(48141451..48146640)	protein UBASH3A homolog, transcript variant X1	protein_coding	3843	41	62	63	60	94	120
ASTEI20_031174	CM023248	complement(42157303..42160032)	probable E3 ubiquitin-protein ligase HERC2, transcript variant X1	protein_coding	2477	1	2	1	0	3	0
ASTEI20_031175	CM023249	38569349..38581664	cold shock domain-containing protein E1, transcript variant X2	protein_coding	10699	538	824	345	344	740	1036
ASTEI20_031176	CM023248	complement(47219106..47223864)	heat shock protein 60A	protein_coding	3372	515	588	153	110	599	689
ASTEI20_031178	CM023250	20030354..20037299	uncharacterized LOC118514029, transcript variant X2	protein_coding	4237	11	23	4	14	11	4
ASTEI20_031179	CM023248	9711265..9713804	T-cell immunomodulatory protein, transcript variant X1	protein_coding	2454	65	87	25	17	51	66
ASTEI20_031180	CM023249	complement(68511894..68513027)	probable NADH dehydrogenase [ubiquinone] 1 alpha subcomplex subunit 12	protein_coding	650	255	201	148	68	120	102
ASTEI20_031181	CM023248	complement(65250357..65251212)	cytochrome c oxidase assembly protein COX16 homolog, mitochondrial	protein_coding	790	5	15	0	1	6	2
ASTEI20_031182	CM023248	85676263..85677674	ATP-dependent RNA helicase A-like	protein_coding	722	23	48	6	24	62	86
ASTEI20_031185	CM023248	10150640..10153789	nucleoporin Gle1	protein_coding	3006	6	13	1	4	16	22
ASTEI20_031186	CM023248	complement(31892948..31904315)	longitudinals lacking protein, isoforms A/B/D/L-like	protein_coding	7136	2	3	0	1	0	1
ASTEI20_031187	CM023248	complement(46024822..46025497)	28S ribosomal protein S18a, mitochondrial	protein_coding	610	20	28	8	16	40	52
ASTEI20_031189	CM023248	51888692..51893908	glycine dehydrogenase (decarboxylating), mitochondrial	protein_coding	3460	320	308	72	38	910	655
ASTEI20_031191	CM023249	complement(2250566..2260641)	pneumococcal serine-rich repeat protein, transcript variant X4	protein_coding	8994	156	262	49	87	323	344
ASTEI20_031193	CM023248	complement(52952317..52955687)	HIRA-interacting protein 3-like, transcript variant X5	protein_coding	3059	11	24	6	5	29	29
ASTEI20_031194	CM023249	complement(77070353..77074441)	coatomer subunit gamma	protein_coding	3508	192	198	52	60	244	235
ASTEI20_031196	CM023248	30746138..30756531	tyrosine-protein kinase Shark, transcript variant X1	protein_coding	6263	74	98	58	56	121	115
ASTEI20_031197	CM023250	82334..88782	cytoplasmic FMR1-interacting protein, transcript variant X1	protein_coding	5057	75	114	49	61	108	126
ASTEI20_031198	CM023248	complement(30920868..30935423)	uncharacterized LOC118508566	protein_coding	12025	270	395	206	217	424	482
ASTEI20_031199	CM023248	complement(28969005..28973252)	alkaline phosphatase 4-like	protein_coding	2635	182	109	98	77	518	516
ASTEI20_031200	CM023250	3194077..3304327	uncharacterized LOC118504268, transcript variant X2	protein_coding	7805	491	227	79	80	265	248
ASTEI20_031203	CM023248	complement(11929696..11931815)	U4/U6 small nuclear ribonucleoprotein Prp31	protein_coding	1838	27	23	2	8	32	11
ASTEI20_031204	CM023248	44612986..44672061	afadin, transcript variant X6	protein_coding	11752	210	361	171	176	389	437
ASTEI20_031205	CM023249	67217123..67259927	trissin receptor, transcript variant X1	protein_coding	5181	32	53	28	22	40	48
ASTEI20_031206	CM023249	complement(27674249..27790973)	uncharacterized LOC118511552, transcript variant X7	protein_coding	10370	238	342	158	113	271	359
ASTEI20_031207	CM023248	complement(11248652..11251777)	uncharacterized LOC118503928	protein_coding	2593	13	9	9	10	0	0
ASTEI20_031208	CM023249	49276484..49289943	exportin-1, transcript variant X9	protein_coding	7981	503	918	308	316	1305	1385
ASTEI20_031209	CM023249	complement(10833663..10842988)	dachshund homolog 1-like	protein_coding	1927	1	2	0	0	2	0
ASTEI20_031210	CM023249	complement(30771162..31010164)	zwei Ig domain protein zig-8, transcript variant X3	protein_coding	8748	36	48	28	45	47	88
ASTEI20_031211	CM023249	complement(87801324..87827747)	uncharacterized LOC118514076, transcript variant X3	protein_coding	8798	2	1	6	6	12	9
ASTEI20_031212	CM023249	71187588..71188434	succinate dehydrogenase assembly factor 4, mitochondrial	protein_coding	714	16	9	3	0	3	2
ASTEI20_031214	CM023248	complement(86898731..86903010)	probable ATP-dependent RNA helicase kurz	protein_coding	4076	22	37	13	15	76	61
ASTEI20_031215	CM023248	36564564..36575668	neuropeptide-like 1, transcript variant X5	protein_coding	4704	77	141	51	80	123	134
ASTEI20_031217	CM023250	complement(3262921..3267005)	uncharacterized LOC118504288	protein_coding	2214	2	1	2	4	1	9
ASTEI20_031219	CM023248	27824160..27835335	sex-determining transformer protein 1-like	protein_coding	3375	17	30	8	9	42	37
ASTEI20_031220	CM023248	complement(5280823..5287141)	zinc finger protein 236-like	protein_coding	5796	156	256	81	65	225	326
ASTEI20_031221	CM023249	complement(44245095..44246857)	PITH domain-containing protein GA19395	protein_coding	1601	6	12	16	1	7	12
ASTEI20_031222	CM023249	5123624..5124792	fas-associated death domain protein	protein_coding	1099	8	6	7	0	2	8
ASTEI20_031223	CM023248	10760114..10770834	probable citrate synthase 2, mitochondrial, transcript variant X2	protein_coding	3214	656	605	420	359	1284	970
ASTEI20_031224	CM023248	complement(88090739..88109137)	uncharacterized LOC118505032, transcript variant X3	protein_coding	8165	81	138	98	106	87	137
ASTEI20_031225	CM023249	complement(49073613..49081111)	uncharacterized LOC118509044, transcript variant X2	protein_coding	2196	56	75	31	27	33	72
ASTEI20_031226	CM023248	complement(62161924..62163613)	telomerase Cajal body protein 1 homolog	protein_coding	1690	7	8	1	0	11	16
ASTEI20_031227	CM023249	complement(82650994..82652582)	COP9 signalosome complex subunit 6	protein_coding	1369	17	22	8	7	25	22
ASTEI20_031228	CM023250	17060935..17072511	stromal interaction molecule homolog, transcript variant X1	protein_coding	5759	120	161	70	68	143	201
ASTEI20_031230	CM023250	complement(21199949..21264633)	uncharacterized LOC118513701, transcript variant X6	protein_coding	2519	0	2	1	3	3	6
ASTEI20_031233	CM023249	3131020..3138805	uncharacterized PE-PGRS family protein PE_PGRS54, transcript variant X5	protein_coding	6311	115	77	13	32	84	79
ASTEI20_031235	JABEOT010000129	187033..187907	uncharacterized LOC118517330	protein_coding	737	5	6	1	3	3	6
ASTEI20_031236	CM023248	complement(56057897..56083067)	protein split ends	protein_coding	6274	3	2	0	1	3	4
ASTEI20_031237	CM023249	complement(55671918..55678093)	trifunctional purine biosynthetic protein adenosine-3	protein_coding	4637	476	611	115	151	474	391
ASTEI20_031244	CM023248	64549124..64563946	organic cation transporter protein	protein_coding	2959	96	89	15	37	46	67
ASTEI20_031245	CM023250	complement(9524152..9531053)	UNC93-like protein, transcript variant X2	protein_coding	2397	44	23	133	124	80	112
ASTEI20_031246	CM023249	complement(18029615..18032367)	isovaleryl-CoA dehydrogenase, mitochondrial	protein_coding	2044	119	114	24	27	133	133
ASTEI20_031247	CM023248	complement(92517038..92561667)	microtubule-associated protein futsch, transcript variant X1	protein_coding	22715	374	734	441	883	778	1203
ASTEI20_031248	CM023249	complement(34748241..34750013)	uncharacterized LOC118509723	protein_coding	1508	2	4	2	1	5	7
ASTEI20_031253	CM023249	complement(82648130..82648953)	deoxycytidylate deaminase	protein_coding	824	5	4	1	4	4	6
ASTEI20_031254	CM023248	complement(9705010..9710742)	BAG family molecular chaperone regulator 2, transcript variant X1	protein_coding	4138	173	235	48	69	222	262
ASTEI20_031255	CM023250	2013868..2025181	chondroitin sulfate synthase 1, transcript variant X4	protein_coding	4357	92	97	31	41	106	106
ASTEI20_031259	CM023248	54773240..54777541	uncharacterized LOC118502806	protein_coding	4219	1	11	4	30	9	24
ASTEI20_031261	CM023249	complement(49017556..49070310)	ankyrin-3, transcript variant X6	protein_coding	10532	794	829	396	405	629	744
ASTEI20_031264	CM023249	49709729..49723224	proton-coupled amino acid transporter-like protein CG1139	protein_coding	3340	137	211	82	159	217	235
ASTEI20_031266	CM023248	complement(51023817..51024889)	uncharacterized LOC118502600	protein_coding	916	6	16	4	5	6	5
ASTEI20_031267	CM023250	complement(11409667..11412534)	60S ribosomal protein L10-like, transcript variant X1	protein_coding	1213	1342	1765	572	592	1940	3029
ASTEI20_031268	CM023249	10550890..10553169	augmin complex subunit dgt5	protein_coding	2072	3	9	5	1	10	20
ASTEI20_031269	CM023248	complement(46073751..46075002)	probable 39S ribosomal protein L45, mitochondrial	protein_coding	1189	24	39	4	11	48	63
ASTEI20_031270	JABEOT010000169	complement(59942..63785)	GATA-binding factor C-like	protein_coding	3597	2	0	0	4	10	8
ASTEI20_031271	CM023249	complement(3111245..3113009)	clavesin-2-like	protein_coding	1706	32	56	22	12	19	22
ASTEI20_031273	CM023249	complement(47591019..47592391)	thioredoxin-related transmembrane protein 2 homolog	protein_coding	1373	13	26	8	1	6	36
ASTEI20_031275	CM023249	23069429..23114879	G-protein coupled receptor Mth2-like, transcript variant X4	protein_coding	3789	15	16	11	8	19	14
ASTEI20_031277	CM023250	15450795..15460667	programmed cell death protein 4, transcript variant X1	protein_coding	5223	745	965	235	205	985	998
ASTEI20_031278	CM023249	84858407..84859502	dynactin subunit 5	protein_coding	938	8	11	4	8	14	16
ASTEI20_031279	CM023249	69928863..69931151	probable 4-coumarate--CoA ligase 3	protein_coding	2212	23	21	3	6	16	28
ASTEI20_031280	CM023248	64122599..64123565	protein lin-37 homolog	protein_coding	903	6	3	5	1	5	10
ASTEI20_031282	CM023248	complement(82548605..82562460)	uncharacterized LOC118505662, transcript variant X5	protein_coding	5779	61	41	23	34	28	43
ASTEI20_031283	CM023248	11484482..11485845	nucleoporin Nup43	protein_coding	1213	8	7	3	2	25	14
ASTEI20_031284	CM023248	87984393..88019590	steroid hormone receptor ERR2-like, transcript variant X5	protein_coding	5672	61	88	21	36	11	29
ASTEI20_031285	CM023248	complement(42185416..42204836)	protein phosphatase PP2A 55 kDa regulatory subunit, transcript variant X5	protein_coding	5629	238	262	87	117	376	518
ASTEI20_031286	CM023249	complement(63888397..63993989)	probable serine/threonine-protein kinase clkA, transcript variant X2	protein_coding	6024	27	46	62	27	44	72
ASTEI20_031287	CM023248	46501734..46505332	protein jagunal, transcript variant X2	protein_coding	2431	51	70	20	24	78	85
ASTEI20_031288	CM023249	85717758..85722119	uncharacterized LOC118513948, transcript variant X4	protein_coding	2455	57	61	27	22	105	143
ASTEI20_031289	CM023248	42575673..42577376	protein Peter pan	protein_coding	1640	20	45	17	12	81	83
ASTEI20_031290	CM023248	complement(21872833..21887195)	protein FAM117B-like	protein_coding	8009	32	66	20	18	46	81
ASTEI20_031291	CM023248	8206089..8206866	protein anon-73B1	protein_coding	698	15	18	9	4	13	18
ASTEI20_031293	CM023249	88173476..88179913	protein spaetzle 4, transcript variant X2	protein_coding	3533	1	3	0	0	1	3
ASTEI20_031294	CM023249	complement(2542409..2544119)	uncharacterized LOC118512984	protein_coding	1636	131	103	39	23	92	140
ASTEI20_031295	CM023250	11773426..11774982	tRNA:m(4)X modification enzyme TRM13 homolog	protein_coding	1557	10	10	3	7	23	21
ASTEI20_031296	CM023248	complement(30536687..30547904)	PHD and RING finger domain-containing protein 1-like, transcript variant X2	protein_coding	10416	342	505	167	150	607	646
ASTEI20_031299	CM023248	83712732..83713937	uncharacterized LOC118505329	protein_coding	1206	4	12	1	4	42	23
ASTEI20_031300	CM023249	79650177..79652403	guanine nucleotide-binding protein-like 1	protein_coding	1985	36	48	1	1	19	36
ASTEI20_031302	CM023248	complement(15168732..15175362)	NADH-cytochrome b5 reductase 2, transcript variant X2	protein_coding	2629	202	143	35	44	234	178
ASTEI20_031303	CM023248	88398152..88398956	small ubiquitin-related modifier 2-like	protein_coding	805	21	22	3	12	9	35
ASTEI20_031306	CM023248	complement(46126066..46133355)	inactive ubiquitin carboxyl-terminal hydrolase MINDY-4B, transcript variant X2	protein_coding	2775	2	4	5	13	6	9
ASTEI20_031311	CM023249	complement(55269184..55272229)	probable ATP-dependent RNA helicase DDX47	protein_coding	2985	53	85	31	26	62	122
ASTEI20_031312	CM023249	855201..953973	CLIP-associating protein, transcript variant X3	protein_coding	7823	162	260	108	96	307	336
ASTEI20_031313	CM023249	complement(41839983..41868924)	formin-like protein, transcript variant X3	protein_coding	5281	136	192	81	85	239	249
ASTEI20_031314	CM023250	complement(9428745..9435567)	casein kinase I-like, transcript variant X1	protein_coding	6002	332	411	94	170	450	649
ASTEI20_031315	CM023250	complement(19698129..19699223)	uncharacterized protein K02A2.6-like	protein_coding	1095	3	3	0	1	1	20
ASTEI20_031317	CM023250	7581931..7594740	E3 ubiquitin-protein ligase znrf2-like, transcript variant X6	protein_coding	8312	212	230	60	80	169	206
ASTEI20_031319	CM023248	11443206..11451176	malonate--CoA ligase ACSF3, mitochondrial	protein_coding	2953	283	168	47	53	121	130
ASTEI20_031320	CM023248	complement(810553..813152)	nuclear pore complex protein Nup75	protein_coding	2385	14	21	6	6	46	62
ASTEI20_031321	CM023248	7150670..7159258	tuberin, transcript variant X1	protein_coding	7721	243	290	140	92	445	355
ASTEI20_031323	CM023248	29554501..29560615	F-box/LRR-repeat protein 20-like	protein_coding	5902	23	42	13	13	34	59
ASTEI20_031326	CM023249	complement(35909690..35912573)	40S ribosomal protein S9, transcript variant X2	protein_coding	1254	1322	1548	513	564	1512	2078
ASTEI20_031328	CM023248	complement(74043404..74046754)	4-coumarate--CoA ligase 1-like	protein_coding	3282	7	4	0	1	1	1
ASTEI20_031330	CM023249	24338777..24340003	UPF0389 protein CG9231-like, transcript variant X2	protein_coding	884	39	49	8	4	30	45
ASTEI20_031331	CM023249	49468903..49471768	X-ray repair cross-complementing protein 5	protein_coding	2641	21	35	12	7	60	81
ASTEI20_031333	CM023248	complement(70618610..70620382)	antigen 5 like allergen Cul n 1-like	protein_coding	1632	32	33	13	7	100	122
ASTEI20_031334	CM023249	5332597..5333215	40S ribosomal protein S27	protein_coding	619	519	616	118	104	155	350
ASTEI20_031335	CM023248	50649128..50650072	NADH dehydrogenase [ubiquinone] 1 alpha subcomplex subunit 6	protein_coding	823	326	270	167	87	218	262
ASTEI20_031336	CM023248	complement(92188743..92192926)	COMM domain-containing protein 4	protein_coding	921	11	7	1	1	7	7
ASTEI20_031337	CM023249	complement(29939335..29942611)	chitooligosaccharidolytic beta-N-acetylglucosaminidase, transcript variant X2	protein_coding	2913	78	91	15	22	58	64
ASTEI20_031338	CM023249	27354620..27357508	mRNA-capping enzyme	protein_coding	2813	57	82	15	16	96	115
ASTEI20_031340	JABEOT010000130	57146..58403	mpv17-like protein	protein_coding	992	22	20	6	1	3	8
ASTEI20_031341	CM023248	2273864..2288703	nociceptin receptor-like	protein_coding	4837	3	4	7	1	5	5
ASTEI20_031343	CM023248	complement(61967115..61968978)	microfibrillar-associated protein 1	protein_coding	1624	11	18	3	3	13	8
ASTEI20_031345	CM023249	70067464..70068442	transmembrane protein 242	protein_coding	729	8	11	2	0	0	4
ASTEI20_031346	CM023248	81390849..81392990	nucleolar protein 56	protein_coding	2068	270	342	130	131	698	692
ASTEI20_031348	CM023249	38603738..38605438	ankyrin repeat and MYND domain-containing protein 2	protein_coding	1601	31	35	8	16	68	65
ASTEI20_031350	CM023249	complement(59584907..59589545)	DNA repair protein complementing XP-G cells	protein_coding	4427	10	26	9	1	33	44
ASTEI20_031351	CM023248	complement(8559187..8561780)	peroxiredoxin 1	protein_coding	1264	300	290	50	51	256	393
ASTEI20_031353	CM023248	65071218..65072094	uncharacterized LOC118506297	protein_coding	812	128	67	65	374	376	416
ASTEI20_031354	CM023248	58487952..58492036	serine/threonine-protein kinase polo	protein_coding	3560	36	79	16	7	144	182
ASTEI20_031355	CM023249	complement(70019444..70058750)	protein vestigial	protein_coding	3505	21	10	4	7	4	6
ASTEI20_031356	CM023248	complement(1973654..1975138)	putative N(4)-(beta-N-acetylglucosaminyl)-L-asparaginase GA14866	protein_coding	1244	15	7	2	4	3	9
ASTEI20_031357	CM023248	48568827..48590052	vertebrate ancient opsin-like	protein_coding	4571	0	0	1	2	5	0
ASTEI20_031360	CM023248	39595901..39662169	calcium-activated potassium channel slowpoke, transcript variant X49	protein_coding	11609	46	87	114	230	162	382
ASTEI20_031362	CM023248	75946115..75950317	forkhead box C1-A, transcript variant X2	protein_coding	3735	2	2	0	3	3	6
ASTEI20_031363	CM023250	complement(5035110..5060067)	uncharacterized LOC118509174, transcript variant X4	protein_coding	11257	122	158	108	126	163	136
ASTEI20_031364	CM023249	complement(3119344..3122184)	alpha-tocopherol transfer protein-like	protein_coding	1498	2	0	4	0	3	5
ASTEI20_031365	CM023248	complement(34600845..34601800)	ninjurin-2-like	protein_coding	802	9	4	0	5	1	9
ASTEI20_031367	CM023250	13234835..13268167	protein sevenless, transcript variant X2	protein_coding	9971	45	53	10	20	71	97
ASTEI20_031368	CM023250	complement(5381426..5382851)	uncharacterized LOC118515431	protein_coding	1426	99	127	49	83	157	150
ASTEI20_031369	CM023248	72312565..72318592	eukaryotic translation initiation factor 2 subunit 3-like, transcript variant X2	protein_coding	4530	196	233	72	98	351	427
ASTEI20_031370	JABEOT010000065	100497..133577	sarcolemmal membrane-associated protein-like, transcript variant X4	protein_coding	6611	45	82	52	35	80	95
ASTEI20_031372	CM023248	71623664..71627290	uncharacterized LOC118504657	protein_coding	3524	20	46	11	15	48	80
ASTEI20_031373	CM023249	87300598..87302373	AT-rich interactive domain-containing protein 1B-like	protein_coding	1494	4	10	8	4	3	7
ASTEI20_031374	CM023248	40473220..40475129	carbohydrate sulfotransferase 11, transcript variant X1	protein_coding	1661	12	15	1	0	7	8
ASTEI20_031376	CM023249	complement(75116122..75117744)	probable serine hydrolase	protein_coding	1549	27	25	2	8	43	26
ASTEI20_031378	CM023248	complement(56565495..56577669)	probable Rho GTPase-activating protein CG5521, transcript variant X2	protein_coding	9434	114	138	74	92	275	245
ASTEI20_031379	CM023249	complement(40019671..40021202)	solute carrier family 25 member 35-like	protein_coding	1316	5	4	1	0	10	4
ASTEI20_031380	CM023250	11419771..11424801	neural Wiskott-Aldrich syndrome protein, transcript variant X2	protein_coding	2893	30	51	9	12	31	45
ASTEI20_031382	CM023248	28770730..28780838	cationic amino acid transporter 3-like, transcript variant X2	protein_coding	2810	14	12	11	9	15	13
ASTEI20_031383	CM023248	4161796..4193436	somatomedin-B and thrombospondin type-1 domain-containing protein, transcript variant X2	protein_coding	2702	16	24	11	11	32	30
ASTEI20_031384	CM023248	complement(30194849..30196643)	aladin	protein_coding	1655	7	5	0	0	14	16
ASTEI20_031385	CM023249	complement(55665613..55670131)	translocation protein SEC62	protein_coding	2903	155	205	50	61	181	252
ASTEI20_031387	CM023248	complement(35283258..35285668)	dnaJ homolog subfamily C member 11	protein_coding	2015	35	42	12	6	20	51
ASTEI20_031389	CM023248	40052255..40055461	probable ATP-dependent RNA helicase DDX43	protein_coding	2978	24	41	8	21	42	46
ASTEI20_031390	CM023248	complement(32738429..32739786)	uncharacterized LOC118508033	protein_coding	1285	3	6	0	1	5	10
ASTEI20_031391	CM023250	complement(22535995..22540131)	uncharacterized LOC118515153	protein_coding	3826	2	2	6	3	0	0
ASTEI20_031392	CM023248	complement(47870125..47872719)	methyltransferase-like protein 9, transcript variant X4	protein_coding	1768	15	20	12	9	28	39
ASTEI20_031393	CM023249	81913173..81914954	cytochrome P450 6d3-like	protein_coding	1713	15	24	0	5	1	0
ASTEI20_031395	CM023248	65159295..65161359	GILT-like protein 1	protein_coding	1043	9	15	3	9	22	30
ASTEI20_031398	CM023248	complement(50623813..50626110)	anaphase-promoting complex subunit 7	protein_coding	2079	11	13	2	5	19	32
ASTEI20_031399	CM023249	complement(12177359..12180631)	AFG3-like protein 2	protein_coding	2900	151	98	25	34	133	138
ASTEI20_031400	CM023248	complement(41150850..41197323)	glycogen synthase kinase-3 beta, transcript variant X4	protein_coding	11971	398	525	310	437	739	791
ASTEI20_031401	CM023249	34678025..34680998	RNA polymerase II subunit A C-terminal domain phosphatase	protein_coding	2646	15	32	3	12	23	33
ASTEI20_031402	CM023248	complement(39149258..39150305)	ATP synthase mitochondrial F1 complex assembly factor 1	protein_coding	987	3	7	1	0	11	10
ASTEI20_031403	CM023248	complement(30015937..30018275)	hexamerin-1.1-like	protein_coding	2202	6	5	9	8	7	4
ASTEI20_031405	CM023249	41121550..41123780	uncharacterized LOC118509117	protein_coding	765	1	5	4	0	3	7
ASTEI20_031406	CM023248	59466076..59472993	lysM and putative peptidoglycan-binding domain-containing protein 1	protein_coding	4994	64	69	33	31	98	120
ASTEI20_031407	CM023248	complement(85656569..85660747)	symplekin	protein_coding	3970	43	41	16	33	78	87
ASTEI20_031408	CM023248	complement(48044869..48053628)	cyclin-dependent kinase-like 4, transcript variant X2	protein_coding	3751	3	3	0	3	10	7
ASTEI20_031410	CM023250	complement(3146559..3148224)	uncharacterized LOC118504207, transcript variant X2	protein_coding	1375	16	15	36	0	0	10
ASTEI20_031411	CM023249	complement(23973390..24046304)	BMP-binding endothelial regulator protein, transcript variant X6	protein_coding	6331	84	108	70	47	113	113
ASTEI20_031412	CM023249	complement(74064406..74084613)	zinc finger protein 177-like	protein_coding	2295	1	0	4	2	4	2
ASTEI20_031414	CM023249	complement(42518810..42520307)	F-box/WD repeat-containing protein 4	protein_coding	1420	13	10	1	0	11	17
ASTEI20_031416	CM023248	complement(54447961..54453116)	uncharacterized LOC118502771, transcript variant X1	protein_coding	4804	40	47	16	11	82	74
ASTEI20_031418	CM023248	complement(5432318..5436190)	protein aubergine-like, transcript variant X2	protein_coding	3448	95	182	71	31	292	272
ASTEI20_031419	CM023248	69327687..69330193	protein RCC2 homolog	protein_coding	2021	27	40	10	11	91	91
ASTEI20_031420	CM023249	545403..549992	cell division cycle protein 27 homolog	protein_coding	4073	57	84	40	27	122	158
ASTEI20_031421	CM023250	complement(11417278..11419537)	glucose-induced degradation protein 8 homolog, transcript variant X2	protein_coding	1934	83	124	28	40	83	120
ASTEI20_031422	CM023249	13437017..13441880	protein G12-like	protein_coding	1716	5	3	2	8	0	0
ASTEI20_031423	CM023250	3022248..3029817	run domain Beclin-1-interacting and cysteine-rich domain-containing protein-like	protein_coding	2513	34	37	4	8	22	28
ASTEI20_031425	CM023249	complement(32640302..32641611)	ribonuclease kappa-like	protein_coding	1081	71	96	38	52	198	178
ASTEI20_031426	CM023249	complement(58230110..58237916)	uncharacterized LOC118508984	protein_coding	1846	9	5	3	13	12	10
ASTEI20_031427	CM023249	21750401..21760809	fatty acyl-CoA reductase 1, transcript variant X1	protein_coding	2358	7	12	4	4	0	4
ASTEI20_031428	CM023248	complement(52425593..52426238)	probable small nuclear ribonucleoprotein Sm D2	protein_coding	577	1	7	4	2	0	4
ASTEI20_031429	CM023248	55611036..55614243	ADAM 17-like protease	protein_coding	2628	20	15	5	15	15	24
ASTEI20_031432	CM023250	10886673..10888455	vesicle transport protein SEC20, transcript variant X6	protein_coding	1587	1	12	9	7	8	13
ASTEI20_031433	CM023249	15879703..15880975	charged multivesicular body protein 1b-2	protein_coding	1073	27	28	11	11	15	19
ASTEI20_031435	CM023248	8156978..8160472	dynein regulatory complex subunit 6-like	protein_coding	2967	20	31	10	18	26	59
ASTEI20_031436	CM023248	3752853..3861638	protein O-mannosyl-transferase TMTC1-like, transcript variant X5	protein_coding	5982	14	28	9	29	49	52
ASTEI20_031439	JABEOT010000071	complement(59417..62801)	protein SAND-like	protein_coding	2657	0	13	5	4	28	32
ASTEI20_031440	CM023250	complement(16203642..16206444)	Werner Syndrome-like exonuclease, transcript variant X2	protein_coding	2514	26	48	15	9	30	74
ASTEI20_031441	JABEOT010000125	complement(93803..106323)	tetraspanin-2A-like	protein_coding	1575	11	26	7	5	24	20
ASTEI20_031445	CM023248	35915046..35944180	uncharacterized LOC118508412, transcript variant X5	protein_coding	8419	19	62	0	26	4	0
ASTEI20_031446	CM023249	60209527..60211599	transcriptional repressor OPI1-like	protein_coding	1979	8	23	3	2	31	27
ASTEI20_031447	CM023248	73485299..73486874	40S ribosomal protein S3a	protein_coding	1230	3287	3802	1312	983	5076	5190
ASTEI20_031448	CM023248	59080388..59142092	uncharacterized LOC118506424, transcript variant X3	protein_coding	8496	804	828	745	809	1142	946
ASTEI20_031449	CM023249	complement(2954109..2956989)	trafficking protein particle complex subunit 3-like, transcript variant X2	protein_coding	2458	6	6	3	2	1	5
ASTEI20_031450	CM023248	complement(50955104..50978733)	influenza virus NS1A-binding protein-like, transcript variant X5	protein_coding	6137	153	252	210	254	409	494
ASTEI20_031451	CM023248	80725236..80734961	1-acyl-sn-glycerol-3-phosphate acyltransferase alpha	protein_coding	2980	50	85	38	45	78	162
ASTEI20_031452	CM023249	43233606..43250016	hornerin, transcript variant X1	protein_coding	10236	337	602	196	225	719	752
ASTEI20_031453	CM023248	15271286..15273912	galectin-9, transcript variant X2	protein_coding	1634	17	44	13	11	47	59
ASTEI20_031454	CM023248	4233554..4236534	synembryn	protein_coding	2735	30	24	9	12	60	74
ASTEI20_031455	CM023249	complement(86818357..86842558)	protein Gawky-like, transcript variant X3	protein_coding	19952	756	1025	378	414	1171	1281
ASTEI20_031456	CM023249	30049067..30156463	four and a half LIM domains protein 2, transcript variant X11	protein_coding	17090	1197	1056	469	509	1151	1154
ASTEI20_031459	CM023248	complement(37469755..37470799)	uncharacterized LOC118517693	protein_coding	936	0	0	0	1	0	4
ASTEI20_031461	CM023249	complement(83256353..83257135)	gamma-secretase subunit pen-2	protein_coding	598	11	2	5	3	6	2
ASTEI20_031467	JABEOT010000045	complement(28185..30732)	venom protease-like	protein_coding	1920	1	3	4	1	5	13
ASTEI20_031470	CM023248	46100775..46105412	cytochrome P450 4d2-like	protein_coding	3544	35	42	15	9	36	64
ASTEI20_031471	CM023248	complement(26420161..26422667)	uncharacterized LOC118505946	protein_coding	2430	3	4	4	5	4	6
ASTEI20_031472	CM023248	complement(62047117..62050148)	ribosomal protein S6 kinase delta-1	protein_coding	2852	13	19	3	13	31	24
ASTEI20_031473	JABEOT010000104	complement(21850..41387)	dehydrogenase/reductase SDR family member on chromosome X-like, transcript variant X1	protein_coding	1977	9	17	3	10	11	31
ASTEI20_031475	JABEOT010000076	complement(53913..59696)	VID27-like protein, transcript variant X2	protein_coding	2069	6	17	15	14	7	12
ASTEI20_031476	CM023249	complement(44607789..44639426)	lachesin-like, transcript variant X1	protein_coding	2148	2	6	5	0	1	3
ASTEI20_031477	CM023249	complement(2651636..2653516)	protein mono-ADP-ribosyltransferase PARP16-like	protein_coding	1706	18	13	1	7	26	27
ASTEI20_031478	CM023249	85448013..85451387	zinc finger protein 501-like	protein_coding	3319	41	49	22	25	35	43
ASTEI20_031480	CM023249	complement(43087441..43106557)	serine-rich adhesin for platelets, transcript variant X4	protein_coding	18542	215	451	197	231	442	560
ASTEI20_031481	CM023248	complement(62768574..62883983)	ankyrin-3, transcript variant X4	protein_coding	19864	622	861	441	700	821	1073
ASTEI20_031482	CM023249	45688925..45689658	60S ribosomal protein L38	protein_coding	660	804	1112	414	403	592	612
ASTEI20_031484	CM023248	complement(17653556..17655633)	tetratricopeptide repeat protein 36 homolog	protein_coding	792	6	14	0	13	25	19
ASTEI20_031485	CM023248	complement(91923574..91977882)	ras-specific guanine nucleotide-releasing factor 2-like, transcript variant X9	protein_coding	12865	132	257	151	143	164	266
ASTEI20_031486	CM023249	complement(85534438..85537584)	protein-serine O-palmitoleoyltransferase porcupine	protein_coding	3147	4	3	2	3	6	8
ASTEI20_031487	CM023249	313774..316929	DCN1-like protein 3	protein_coding	3083	34	56	13	17	51	87
ASTEI20_031488	CM023249	complement(48650938..48666925)	guanine nucleotide-binding protein subunit gamma-e, transcript variant X2	protein_coding	3291	249	293	162	160	275	332
ASTEI20_031489	CM023249	complement(13051370..13053956)	probable hydroxyacid-oxoacid transhydrogenase, mitochondrial	protein_coding	2395	21	32	5	15	38	30
ASTEI20_031490	CM023248	complement(41778170..41779318)	probable dimethyladenosine transferase	protein_coding	1087	4	8	10	2	17	25
ASTEI20_031491	CM023248	6815734..6817422	ketimine reductase mu-crystallin	protein_coding	1535	2	2	0	2	18	20
ASTEI20_031492	JABEOT010000324	31090..34607	uncharacterized LOC118516404	protein_coding	3518	35	45	23	19	162	219
ASTEI20_031493	CM023249	54491452..54492177	uncharacterized LOC118513379	protein_coding	590	23	25	6	1	18	28
ASTEI20_031494	CM023249	73707830..73709363	uncharacterized LOC118510700	protein_coding	1534	27	24	15	19	27	37
ASTEI20_031495	CM023248	84520024..84595287	GTPase-activating Rap/Ran-GAP domain-like protein 3, transcript variant X10	protein_coding	9005	2	6	20	21	33	39
ASTEI20_031497	CM023250	complement(19806211..19809685)	uncharacterized protein K02A2.6-like	protein_coding	2166	5	7	3	4	4	10
ASTEI20_031498	CM023248	complement(75458581..75459120)	39S ribosomal protein L34, mitochondrial	protein_coding	468	9	12	1	1	10	25
ASTEI20_031499	CM023249	46681700..46686536	homer protein homolog 2-like	protein_coding	4046	16	32	7	18	15	26
ASTEI20_031500	CM023248	30010895..30015620	probable ATP-dependent RNA helicase DDX46	protein_coding	4493	56	40	10	13	32	46
ASTEI20_031501	CM023249	49368453..49381783	importin subunit beta, transcript variant X4	protein_coding	11393	253	416	209	235	763	669
ASTEI20_031502	CM023248	complement(40581147..40583033)	glutathione S-transferase D4-like, transcript variant X5	protein_coding	1625	37	64	21	18	24	22
ASTEI20_031503	CM023249	43766339..43767393	dihydrofolate reductase	protein_coding	979	13	20	6	6	35	48
ASTEI20_031504	CM023248	89540216..89601286	papilin, transcript variant X2	protein_coding	9586	225	279	95	248	264	226
ASTEI20_031506	JABEOT010000075	complement(16923..19163)	pentatricopeptide repeat-containing protein 1, mitochondrial-like	protein_coding	2158	11	24	6	5	19	34
ASTEI20_031507	CM023248	10593071..10594610	cytochrome c oxidase assembly factor 7 homolog	protein_coding	1464	27	19	9	10	17	31
ASTEI20_031508	CM023249	18789368..18791947	esterase E4, transcript variant X2	protein_coding	2198	552	646	191	269	25	25
ASTEI20_031509	CM023248	complement(36895736..36899511)	DNA cross-link repair 1A protein-like, transcript variant X2	protein_coding	3555	1	19	12	4	38	29
ASTEI20_031510	CM023248	complement(40576321..40577838)	uncharacterized LOC118503121	protein_coding	1445	4	6	2	6	9	14
ASTEI20_031511	CM023248	complement(75274097..75275635)	ADP-ribosylation factor 2, transcript variant X1	protein_coding	1148	48	57	16	22	86	53
ASTEI20_031512	CM023248	complement(79987886..80071368)	RNA-binding protein Musashi homolog 2, transcript variant X4	protein_coding	16376	134	242	159	231	312	380
ASTEI20_031513	CM023248	complement(39823621..39824945)	uncharacterized LOC118507878	protein_coding	1242	35	91	25	18	43	84
ASTEI20_031514	CM023249	78763632..78764913	mannose-P-dolichol utilization defect 1 protein homolog	protein_coding	1202	12	22	9	5	21	35
ASTEI20_031515	CM023249	47767975..47772196	phosphoglycolate phosphatase 2-like	protein_coding	1845	21	14	7	3	5	17
ASTEI20_031516	CM023249	complement(5434019..5439453)	vacuolar protein sorting-associated protein 26B, transcript variant X2	protein_coding	4302	143	199	53	68	210	304
ASTEI20_031517	CM023249	75110888..75364814	ankyrin repeat domain-containing protein 29, transcript variant X9	protein_coding	4394	12	14	5	28	20	16
ASTEI20_031520	CM023248	complement(27332100..27336624)	partitioning defective 6 homolog beta	protein_coding	3613	63	68	20	37	56	93
ASTEI20_031521	CM023249	complement(13970290..13979646)	uncharacterized LOC118514371, transcript variant X2	protein_coding	4404	37	116	44	34	233	232
ASTEI20_031522	CM023249	61261921..61264602	SET and MYND domain-containing protein DDB_G0284059-like	protein_coding	2256	8	9	6	0	10	3
ASTEI20_031523	CM023248	66219300..66225422	major facilitator superfamily domain-containing protein 6	protein_coding	5458	39	61	58	75	50	105
ASTEI20_031524	CM023248	93047643..93065743	protein purity of essence	protein_coding	17072	1174	1595	513	765	1697	2071
ASTEI20_031525	CM023249	complement(19362280..19366247)	uncharacterized LOC118508852	protein_coding	2506	101	116	13	21	88	124
ASTEI20_031526	CM023248	6586147..6650599	uncharacterized LOC118504267, transcript variant X3	protein_coding	7014	44	95	37	65	84	110
ASTEI20_031527	CM023249	complement(6186438..6194805)	sphingomyelin synthase-related 1-like, transcript variant X4	protein_coding	4084	107	90	49	29	88	123
ASTEI20_031528	CM023248	56277834..56279671	uncharacterized LOC118502931	protein_coding	1691	0	6	0	0	0	0
ASTEI20_031535	CM023248	79045058..79046374	transcription initiation factor TFIID subunit 9	protein_coding	1155	4	5	0	1	1	7
ASTEI20_031541	CM023248	36250735..36287095	patched domain-containing protein 3, transcript variant X2	protein_coding	6407	24	32	7	36	23	35
ASTEI20_031542	CM023249	36624621..36650105	hillarin, transcript variant X5	protein_coding	5440	19	16	5	1	20	9
ASTEI20_031544	CM023249	20399763..20401544	pleiotropic regulator 1	protein_coding	1634	11	15	2	6	23	20
ASTEI20_031546	CM023249	complement(86307019..86312973)	eukaryotic translation initiation factor 4E-binding protein 3	protein_coding	2115	2068	1610	762	558	6709	3518
ASTEI20_031549	CM023248	complement(78263688..78268195)	peroxisomal carnitine O-octanoyltransferase	protein_coding	2413	48	58	16	8	26	44
ASTEI20_031551	CM023249	65942646..65946549	uncharacterized LOC118511730	protein_coding	3275	0	4	1	0	0	0
ASTEI20_031552	CM023248	30168885..30177394	ankyrin repeat domain-containing protein 13D, transcript variant X2	protein_coding	3957	83	126	45	51	128	174
ASTEI20_031555	CM023250	2855122..2859502	aminopeptidase N-like, transcript variant X1	protein_coding	3834	80	118	61	26	299	294
ASTEI20_031557	CM023250	complement(15887968..15890888)	uncharacterized LOC118511133	protein_coding	2921	0	167	0	0	1	0
ASTEI20_031558	CM023248	complement(45901484..45902713)	low molecular weight phosphotyrosine protein phosphatase 1-like	protein_coding	647	10	16	8	6	16	19
ASTEI20_031559	CM023249	complement(26984762..26988971)	protein ecdysoneless	protein_coding	4133	13	40	12	14	62	77
ASTEI20_031560	CM023250	complement(18917886..18922341)	bifunctional arginine demethylase and lysyl-hydroxylase PSR-like	protein_coding	2440	0	0	0	0	60	86
ASTEI20_031561	CM023249	71660726..71672089	casein kinase I, transcript variant X2	protein_coding	7674	273	401	117	126	525	519
ASTEI20_031563	CM023249	54938038..54939881	magnesium transporter NIPA2	protein_coding	1672	42	56	17	12	22	60
ASTEI20_031564	CM023248	32026983..32029494	alkylated DNA repair protein alkB homolog 8	protein_coding	2373	10	13	5	1	17	30
ASTEI20_031565	CM023249	31990589..32015843	uncharacterized LOC118509520, transcript variant X1	protein_coding	2216	1	6	8	5	11	9
ASTEI20_031566	CM023249	49847297..49871950	netrin receptor unc-5-like	protein_coding	5283	21	34	13	14	39	33
ASTEI20_031570	CM023248	complement(1910125..1923460)	muscle LIM protein 1, transcript variant X18	protein_coding	5791	2042	2877	1503	1423	2346	2666
ASTEI20_031572	CM023249	80114251..80118783	serine/arginine-rich splicing factor 7, transcript variant X1	protein_coding	2473	70	105	32	27	186	221
ASTEI20_031573	CM023250	14178096..14186423	nuclear hormone receptor FTZ-F1, transcript variant X7	protein_coding	5718	19	21	14	24	42	46
ASTEI20_031574	CM023249	complement(43155236..43164535)	WW domain-containing adapter protein with coiled-coil homolog	protein_coding	3493	92	211	51	62	198	262
ASTEI20_031575	CM023248	53114451..53201093	latrophilin Cirl	protein_coding	7106	64	80	38	62	158	124
ASTEI20_031577	CM023249	61072765..61094913	uncharacterized LOC118513562	protein_coding	4389	1	5	2	5	8	14
ASTEI20_031578	CM023249	complement(70068438..70071971)	inhibitor of nuclear factor kappa-B kinase subunit beta, transcript variant X1	protein_coding	2894	52	70	9	22	60	54
ASTEI20_031579	CM023249	complement(73193045..73200836)	AP-2 complex subunit alpha, transcript variant X1	protein_coding	6444	212	247	82	102	280	287
ASTEI20_031580	CM023248	61174820..61189072	mucin-19, transcript variant X1	protein_coding	10840	221	289	111	122	404	459
ASTEI20_031581	CM023248	27327936..27330211	asparagine synthetase domain-containing protein CG17486	protein_coding	1939	8	11	3	3	7	5
ASTEI20_031582	CM023248	complement(43106248..43107276)	ADP-ribosylation factor-related protein 1	protein_coding	860	2	14	2	0	8	17
ASTEI20_031583	CM023249	6961184..6969408	integral membrane protein GPR155, transcript variant X5	protein_coding	5011	64	96	38	39	109	152
ASTEI20_031585	CM023248	37334258..37340974	serine/threonine-protein kinase meng-po, transcript variant X1	protein_coding	3910	20	14	9	12	22	15
ASTEI20_031586	CM023249	complement(42683088..42690712)	TWiK family of potassium channels protein 18	protein_coding	2298	1	5	0	4	3	4
ASTEI20_031589	CM023249	complement(6015752..6021077)	ubiquitin-protein ligase E3B	protein_coding	4511	49	83	26	43	79	117
ASTEI20_031591	CM023249	complement(79421955..79423359)	UPF0193 protein EVG1 homolog, transcript variant X2	protein_coding	1321	0	2	0	0	1	2
ASTEI20_031593	CM023248	83649178..83664521	protein lozenge-like, transcript variant X1	protein_coding	4234	2	1	2	0	6	7
ASTEI20_031594	CM023248	complement(47922726..47947714)	protein unc-13 homolog 4B, transcript variant X1	protein_coding	6189	101	143	54	58	86	98
ASTEI20_031596	CM023249	complement(48055927..48058212)	translation factor GUF1 homolog, mitochondrial	protein_coding	2152	27	45	16	20	64	72
ASTEI20_031597	CM023249	29376280..29377113	C-type lectin 37Db-like	protein_coding	697	4	3	4	0	4	1
ASTEI20_031598	CM023248	complement(61770139..61776689)	uncharacterized LOC118506592, transcript variant X1	protein_coding	6551	60	236	221	42	18	6
ASTEI20_031599	CM023249	68762333..68769636	ethanolaminephosphotransferase 1, transcript variant X1	protein_coding	3963	62	72	36	37	61	90
ASTEI20_031600	CM023249	complement(22029472..22030956)	farnesol dehydrogenase-like	protein_coding	996	9	6	3	11	5	4
ASTEI20_031601	CM023249	4300037..4303803	cytoplasmic aconitate hydratase-like, transcript variant X2	protein_coding	3221	345	432	98	114	470	498
ASTEI20_031602	CM023248	complement(56513343..56515645)	actin-87E	protein_coding	2009	398	537	239	291	352	302
ASTEI20_031604	CM023248	complement(82646745..82649676)	zinc finger protein 79-like	protein_coding	2739	10	31	8	7	30	32
ASTEI20_031605	CM023248	29526416..29536146	bombyxin F-1-like	protein_coding	2931	81	98	26	12	134	133
ASTEI20_031606	JABEOT010000483	28139..30681	uncharacterized LOC118517067	protein_coding	2543	17	11	6	7	34	48
ASTEI20_031607	CM023250	complement(4465819..4467950)	Golgi to ER traffic protein 4 homolog	protein_coding	1933	20	28	11	11	21	44
ASTEI20_031608	CM023248	74588298..74589987	SAP domain-containing ribonucleoprotein, transcript variant X1	protein_coding	1507	18	35	2	4	35	28
ASTEI20_031610	CM023249	45558697..45560428	replication termination factor 2	protein_coding	1565	7	15	11	0	18	26
ASTEI20_031611	CM023248	21648682..21654179	uncharacterized LOC118506144, transcript variant X1	protein_coding	3187	12	20	3	5	22	11
ASTEI20_031612	CM023249	50215276..50217163	lipopolysaccharide-induced tumor necrosis factor-alpha factor homolog, transcript variant X2	protein_coding	1497	39	60	7	20	19	35
ASTEI20_031613	CM023248	63435713..63436990	pyridoxine-5'-phosphate oxidase-like	protein_coding	1103	41	26	2	5	50	50
ASTEI20_031614	CM023250	9697045..9701124	probable cytochrome P450 9f2	protein_coding	2220	202	144	31	101	46	67
ASTEI20_031617	CM023248	complement(6909047..6910088)	ATP synthase subunit d, mitochondrial	protein_coding	807	976	823	329	135	707	698
ASTEI20_031618	CM023248	70826928..70827871	proteasome assembly chaperone 2	protein_coding	944	8	20	6	3	7	12
ASTEI20_031620	CM023250	complement(3075426..3079217)	protein twisted gastrulation, transcript variant X2	protein_coding	2880	239	213	61	58	149	175
ASTEI20_031621	CM023249	complement(16719378..16779187)	tensin-4-like, transcript variant X5	protein_coding	4248	3	7	6	9	7	15
ASTEI20_031623	CM023248	60250377..60251502	uncharacterized LOC118506498	protein_coding	775	109	132	46	37	139	208
ASTEI20_031624	CM023248	complement(64579746..64583573)	integrator complex subunit 2	protein_coding	3675	37	44	4	23	54	63
ASTEI20_031626	CM023248	64921338..64924931	proton-coupled folate transporter, transcript variant X1	protein_coding	2772	106	74	17	23	65	83
ASTEI20_031627	CM023248	48634683..48676786	tyrosine-protein phosphatase corkscrew, transcript variant X3	protein_coding	8034	194	276	160	150	293	344
ASTEI20_031628	CM023248	complement(69991595..70151001)	low-density lipoprotein receptor, transcript variant X18	protein_coding	9593	594	701	242	286	1028	993
ASTEI20_031629	CM023249	complement(76787641..76795033)	alpha-tocopherol transfer protein-like, transcript variant X2	protein_coding	3823	3	18	11	12	16	25
ASTEI20_031630	CM023248	complement(16798329..16799342)	mediator of RNA polymerase II transcription subunit 18	protein_coding	870	9	3	3	3	12	11
ASTEI20_031631	CM023249	15495815..15626065	platelet binding protein GspB, transcript variant X1	protein_coding	8693	33	79	25	57	65	72
ASTEI20_031632	CM023248	1804439..1814377	uncharacterized LOC118503043, transcript variant X1	protein_coding	7739	286	326	144	111	233	311
ASTEI20_031634	CM023250	complement(4144103..4147681)	N-acetylgalactosaminyltransferase 7	protein_coding	3579	51	67	19	26	92	102
ASTEI20_031636	CM023250	complement(17149084..17155751)	lysoplasmalogenase, transcript variant X1	protein_coding	2859	13	14	13	9	38	52
ASTEI20_031637	CM023249	complement(15998391..16003218)	trafficking protein particle complex subunit 2-like protein, transcript variant X2	protein_coding	4051	30	36	15	12	52	49
ASTEI20_031638	CM023249	complement(34547276..34624530)	mucin-5AC, transcript variant X4	protein_coding	5913	37	48	22	42	51	50
ASTEI20_031639	CM023249	43723761..43729031	gamma-aminobutyric acid type B receptor subunit 1, transcript variant X3	protein_coding	3450	15	18	4	13	5	22
ASTEI20_031640	CM023249	65947214..65949867	pre-mRNA-splicing factor CWC25 homolog	protein_coding	2585	4	21	1	5	16	18
ASTEI20_031642	CM023249	71636089..71638429	eEF1A lysine and N-terminal methyltransferase homolog, transcript variant X1	protein_coding	2275	25	21	3	5	52	55
ASTEI20_031643	CM023248	complement(18322515..18328410)	zinc finger protein 62-like, transcript variant X1	protein_coding	5183	7	16	2	3	24	16
ASTEI20_031644	CM023250	6151847..6161261	protein white, transcript variant X1	protein_coding	3095	33	55	24	9	89	93
ASTEI20_031645	CM023248	complement(11101247..11106230)	ell-associated factor Eaf, transcript variant X1	protein_coding	4099	82	123	32	34	120	170
ASTEI20_031646	CM023248	complement(54060552..54154821)	disheveled-associated activator of morphogenesis 1, transcript variant X4	protein_coding	7179	63	109	74	94	186	190
ASTEI20_031649	JABEOT010000078	complement(38900..40206)	N-acetylneuraminate lyase A-like	protein_coding	1113	9	5	4	0	11	17
ASTEI20_031650	CM023249	complement(54930422..54931839)	UBX domain-containing protein 1-A	protein_coding	1261	33	43	12	5	23	41
ASTEI20_031653	CM023248	complement(86495585..86502574)	uncharacterized LOC118504970	protein_coding	4860	426	623	230	298	793	971
ASTEI20_031654	CM023248	complement(77536116..77537412)	pyrroline-5-carboxylate reductase	protein_coding	1230	7	9	1	6	19	24
ASTEI20_031655	CM023248	complement(64672610..64679879)	fasciculation and elongation protein zeta-2	protein_coding	4930	131	186	82	127	227	238
ASTEI20_031658	CM023248	complement(81840445..81842274)	mitochondrial fission process protein 1	protein_coding	1605	6	10	2	7	11	30
ASTEI20_031660	CM023248	86503208..86509893	polyadenylate-binding protein, cytoplasmic and nuclear-like	protein_coding	4656	373	573	205	199	664	846
ASTEI20_031662	CM023249	1515018..1520459	condensin complex subunit 3, transcript variant X2	protein_coding	4821	37	51	15	18	51	61
ASTEI20_031663	CM023248	complement(60172520..60179240)	protein P54-like, transcript variant X1	protein_coding	2293	15	15	3	1	10	22
ASTEI20_031664	CM023249	complement(20372162..20389143)	AT-rich interactive domain-containing protein 1B, transcript variant X2	protein_coding	7567	11	16	12	9	20	22
ASTEI20_031666	CM023249	42482167..42484975	THO complex subunit 5 homolog	protein_coding	2565	42	40	24	11	72	61
ASTEI20_031669	CM023249	20458650..20464805	uncharacterized LOC118512800	protein_coding	4838	849	694	175	195	883	696
ASTEI20_031670	CM023249	4526693..4528206	enkurin	protein_coding	1415	2	3	2	2	6	7
ASTEI20_031671	CM023248	81099819..81102195	uncharacterized LOC118505543	protein_coding	2316	6	13	0	7	5	13
ASTEI20_031672	CM023249	9128987..9130762	ceramide-1-phosphate transfer protein	protein_coding	1547	21	34	21	6	27	62
ASTEI20_031673	CM023248	complement(14114172..14115049)	uncharacterized LOC118504157	protein_coding	819	84	100	31	29	50	49
ASTEI20_031674	CM023248	complement(92118707..92119877)	SRA stem-loop-interacting RNA-binding protein, mitochondrial	protein_coding	1171	16	7	10	0	8	19
ASTEI20_031675	CM023249	complement(18273423..18279041)	transcription factor Sp4	protein_coding	5265	20	32	12	24	60	52
ASTEI20_031676	CM023250	3979745..3989255	uncharacterized LOC118505009	protein_coding	4272	2757	2477	569	608	2585	2715
ASTEI20_031677	CM023248	complement(48099172..48100042)	single-stranded DNA-binding protein, mitochondrial	protein_coding	611	3	5	0	0	8	6
ASTEI20_031680	CM023248	complement(50099443..50101112)	V-type proton ATPase subunit S1	protein_coding	1580	161	133	108	115	178	277
ASTEI20_031681	CM023248	complement(89929415..89934498)	RNA-binding protein cabeza, transcript variant X4	protein_coding	2223	39	61	15	15	32	49
ASTEI20_031682	CM023249	complement(40092255..40178834)	myb-like protein Q, transcript variant X5	protein_coding	7152	90	131	51	86	206	261
ASTEI20_031683	CM023248	complement(90910350..90924304)	myophilin	protein_coding	2055	403	568	123	149	342	498
ASTEI20_031684	CM023249	complement(85502890..85507086)	putative uncharacterized protein DDB_G0286901	protein_coding	4120	11	56	17	11	58	69
ASTEI20_031685	CM023249	complement(2943868..2946001)	lambda-crystallin homolog	protein_coding	1429	70	65	14	45	19	23
ASTEI20_031686	CM023248	48607302..48608096	cuticle protein 16.5-like	protein_coding	723	0	0	0	13	1	0
ASTEI20_031687	CM023249	31476528..31478084	uncharacterized LOC118509502	protein_coding	1557	33	49	4	16	16	18
ASTEI20_031688	CM023248	complement(91984192..91990480)	facilitated trehalose transporter Tret1-like, transcript variant X2	protein_coding	2597	120	62	14	2	48	62
ASTEI20_031689	CM023249	complement(45818172..45827524)	uncharacterized LOC118511129, transcript variant X1	protein_coding	2160	20	40	14	12	18	26
ASTEI20_031692	CM023248	complement(43073742..43076927)	uncharacterized protein K02A2.6-like	protein_coding	849	0	0	0	2	0	4
ASTEI20_031695	CM023249	36318100..36354926	coiled-coil domain-containing protein AGAP005037, transcript variant X8	protein_coding	13759	106	220	71	107	262	293
ASTEI20_031696	CM023249	complement(3415335..3464047)	myosin-4, transcript variant X1	protein_coding	7905	67	129	58	92	197	245
ASTEI20_031697	CM023249	complement(53926240..53928572)	FAD-dependent oxidoreductase domain-containing protein 1	protein_coding	2272	44	39	6	13	45	57
ASTEI20_031701	CM023248	6786691..6814298	unconventional myosin-XVIIIa, transcript variant X1	protein_coding	15919	266	344	126	168	481	509
ASTEI20_031702	CM023248	complement(39041084..39042395)	electron transfer flavoprotein subunit beta	protein_coding	1025	191	140	45	21	63	90
ASTEI20_031703	CM023248	complement(33402789..33428874)	elongation of very long chain fatty acids protein-like, transcript variant X2	protein_coding	2252	27	23	1	8	11	14
ASTEI20_031704	CM023250	complement(22349862..22357221)	uncharacterized protein K02A2.6-like	protein_coding	3593	4	2	3	9	0	14
ASTEI20_031705	JABEOT010000459	3680..66499	uncharacterized LOC118516982, transcript variant X2	protein_coding	1460	0	0	2	3	0	1
ASTEI20_031708	CM023249	complement(62050940..62068251)	uncharacterized LOC118509326	protein_coding	13455	1166	964	352	258	1197	1130
ASTEI20_031709	CM023248	68370796..68371918	mitochondrial intermembrane space import and assembly protein 40-B	protein_coding	962	16	24	10	16	46	47
ASTEI20_031710	CM023248	complement(10775413..10830893)	uncharacterized LOC118503917, transcript variant X4	protein_coding	6973	22	17	12	6	12	23
ASTEI20_031712	CM023248	complement(15275143..15280277)	dynamin-like 120 kDa protein, mitochondrial, transcript variant X1	protein_coding	3629	170	173	77	46	169	241
ASTEI20_031713	CM023248	67290616..67292356	protein trunk	protein_coding	1741	4	14	0	3	27	14
ASTEI20_031715	CM023250	complement(14665687..14733216)	uncharacterized LOC118509948, transcript variant X2	protein_coding	9548	456	662	288	275	525	591
ASTEI20_031716	CM023248	complement(12229017..12239258)	uncharacterized protein F21D5.5, transcript variant X1	protein_coding	8884	32	41	22	16	89	97
ASTEI20_031717	JABEOT010000092	35534..42042	uncharacterized LOC118517156, transcript variant X1	protein_coding	6119	14	20	7	5	0	0
ASTEI20_031720	CM023248	complement(63040265..63065151)	uncharacterized LOC118506691	protein_coding	1803	3	4	2	1	2	3
ASTEI20_031721	CM023248	complement(48100751..48105227)	claspin-like	protein_coding	4078	12	21	15	1	22	29
ASTEI20_031722	CM023249	complement(36225391..36227642)	deoxyribodipyrimidine photo-lyase, transcript variant X1	protein_coding	2252	7	17	3	1	16	16
ASTEI20_031725	JABEOT010000071	16952..59312	probable G-protein coupled receptor 158, transcript variant X1	protein_coding	7012	4	21	4	31	39	62
ASTEI20_031726	JABEOT010000044	complement(32792..33589)	uncharacterized LOC118517259	protein_coding	636	6	36	17	17	52	51
ASTEI20_031728	JABEOT010000318	complement(356861..359501)	probable medium-chain specific acyl-CoA dehydrogenase, mitochondrial	protein_coding	1681	294	295	46	51	0	0
ASTEI20_031729	CM023249	11826988..11828479	uncharacterized LOC118514190	protein_coding	1492	4	1	0	0	0	5
ASTEI20_031730	CM023248	complement(33611461..33613564)	eukaryotic translation initiation factor 2D	protein_coding	2021	28	25	6	8	33	44
ASTEI20_031731	CM023249	complement(83914268..83916533)	uroporphyrinogen-III synthase-like	protein_coding	2266	19	16	4	8	26	36
ASTEI20_031732	CM023250	complement(1204321..1205254)	UPF0184 protein AAEL002161-like	protein_coding	810	36	44	7	17	34	33
ASTEI20_031733	CM023249	66644766..66647018	testis-specific serine/threonine-protein kinase 3-like	protein_coding	2054	1	10	0	0	14	23
ASTEI20_031736	CM023249	complement(11837982..11914860)	breast cancer type 2 susceptibility protein homolog	protein_coding	6760	18	45	20	16	55	50
ASTEI20_031737	CM023249	26151432..26154822	hydroxymethylglutaryl-CoA synthase 1	protein_coding	3391	72	85	57	18	109	122
ASTEI20_031738	CM023249	complement(74057531..74061291)	V-type proton ATPase subunit H, transcript variant X1	protein_coding	2331	281	264	143	198	361	432
ASTEI20_031739	CM023248	complement(80804256..80812897)	uncharacterized LOC118505529	protein_coding	4992	153	173	87	61	169	147
ASTEI20_031740	CM023248	complement(43677651..43679901)	homeobox protein bagpipe, transcript variant X2	protein_coding	1935	0	5	1	3	0	0
ASTEI20_031741	CM023248	46023834..46024864	COMM domain-containing protein 2	protein_coding	891	15	12	1	4	9	10
ASTEI20_031743	CM023249	66923240..66925641	uncharacterized LOC118511769	protein_coding	2313	11	10	2	0	12	32
ASTEI20_031745	CM023249	8251759..8253574	PXMP2/4 family protein 3, transcript variant X1	protein_coding	1546	16	19	6	6	18	26
ASTEI20_031747	JABEOT010000094	42853..46289	NADH-ubiquinone oxidoreductase 75 kDa subunit, mitochondrial-like, transcript variant X2	protein_coding	3131	465	323	126	94	116	0
ASTEI20_031748	CM023249	319463..332621	nose resistant to fluoxetine protein 6-like	protein_coding	5493	6	14	13	5	5	10
ASTEI20_031749	CM023249	7980781..8093214	heparan sulfate 2-O-sulfotransferase pipe	protein_coding	2882	0	0	1	2	2	1
ASTEI20_031750	CM023248	complement(88687993..88739120)	uncharacterized LOC118505137, transcript variant X3	protein_coding	17584	147	246	193	380	219	414
ASTEI20_031751	CM023250	13342834..13392765	chaoptin, transcript variant X1	protein_coding	5294	50	46	24	32	56	82
ASTEI20_031752	CM023248	62925003..62938755	choline-phosphate cytidylyltransferase B, transcript variant X1	protein_coding	5769	444	364	179	192	380	394
ASTEI20_031754	CM023249	complement(17547615..17549613)	lariat debranching enzyme	protein_coding	1922	17	15	6	8	39	36
ASTEI20_031755	JABEOT010000066	40763..46953	cationic amino acid transporter 4-like	protein_coding	4231	7	6	3	6	9	2
ASTEI20_031759	CM023248	11086065..11090558	deubiquitinase DESI2, transcript variant X1	protein_coding	3935	33	76	28	22	77	74
ASTEI20_031761	CM023248	complement(55614172..55616157)	tRNA (guanine(10)-N2)-methyltransferase homolog	protein_coding	1726	17	20	4	5	10	33
ASTEI20_031762	CM023248	complement(27716267..27808651)	muscarinic acetylcholine receptor DM1, transcript variant X2	protein_coding	4916	5	8	13	28	22	71
ASTEI20_031763	CM023250	8645727..8659846	GDP-D-glucose phosphorylase 1, transcript variant X1	protein_coding	3773	13	18	4	2	12	18
ASTEI20_031765	CM023249	76498272..76500426	cell division cycle protein 20 homolog	protein_coding	2069	3	13	0	8	21	15
ASTEI20_031767	CM023248	complement(67927079..67927900)	NADH dehydrogenase [ubiquinone] 1 subunit C2	protein_coding	648	61	56	23	22	45	81
ASTEI20_031768	CM023249	82801721..82803574	uncharacterized LOC118513715	protein_coding	1672	0	2	1	1	0	1
ASTEI20_031769	CM023248	complement(45851332..45852430)	myosin regulatory light chain sqh-like	protein_coding	1099	135	138	64	83	140	148
ASTEI20_031770	CM023248	83326314..83336752	small G protein signaling modulator 2-like, transcript variant X1	protein_coding	5483	18	40	32	39	22	63
ASTEI20_031771	CM023249	65734921..65738340	very long-chain specific acyl-CoA dehydrogenase, mitochondrial-like, transcript variant X2	protein_coding	2555	106	107	7	17	27	21
ASTEI20_031773	CM023249	complement(66907156..66918763)	titin homolog, transcript variant X2	protein_coding	7128	111	116	61	66	118	100
ASTEI20_031775	CM023248	64169058..64172222	endoplasmic reticulum metallopeptidase 1-like	protein_coding	3107	23	21	1	7	34	31
ASTEI20_031776	CM023248	80615632..80634240	uncharacterized LOC118505521, transcript variant X5	protein_coding	2741	32	40	16	11	22	34
ASTEI20_031777	CM023248	complement(18886694..18889614)	uncharacterized LOC118507247	protein_coding	2859	22	22	8	4	44	42
ASTEI20_031780	CM023249	complement(83606012..83611036)	manganese-transporting ATPase 13A1	protein_coding	4800	90	104	40	44	204	170
ASTEI20_031782	CM023248	64798724..64800058	surfeit locus protein 6 homolog	protein_coding	1066	23	28	8	5	11	20
ASTEI20_031783	CM023248	complement(18927886..18933871)	transmembrane protein 53-like, transcript variant X2	protein_coding	2711	186	211	55	42	142	205
ASTEI20_031784	CM023248	complement(63986367..63988309)	uncharacterized LOC118506775	protein_coding	1669	5	5	3	2	9	10
ASTEI20_031785	CM023249	71553978..71555689	cuticle protein 16.5-like, transcript variant X2	protein_coding	1631	1	1	0	0	0	6
ASTEI20_031787	CM023248	complement(25078455..25085151)	uncharacterized LOC118505888	protein_coding	5354	16	30	22	15	46	70
ASTEI20_031788	CM023248	complement(46619163..46623416)	CLIP domain-containing serine protease 14D-like	protein_coding	2829	139	83	28	28	127	118
ASTEI20_031789	CM023250	complement(15605410..15647898)	E3 ubiquitin-protein ligase Ubr3, transcript variant X1	protein_coding	13208	230	362	145	183	459	541
ASTEI20_031792	CM023248	90812657..90909331	capping protein inhibiting regulator of actin dynamics, transcript variant X27	protein_coding	10241	695	759	303	365	827	992
ASTEI20_031793	CM023249	complement(4423300..4512086)	neuronal calcium sensor 2, transcript variant X1	protein_coding	9898	66	134	82	159	164	249
ASTEI20_031794	CM023248	complement(66828017..66976129)	uncharacterized LOC118504356, transcript variant X7	protein_coding	8490	16	20	27	37	48	67
ASTEI20_031797	CM023249	16138758..16143099	2-aminoadipate transaminase	protein_coding	1674	7	8	8	5	21	31
ASTEI20_031799	CM023249	9356625..9547965	protein alan shepard, transcript variant X4	protein_coding	15256	220	343	143	231	344	502
ASTEI20_031800	CM023249	64548609..64552982	CTP synthase, transcript variant X1	protein_coding	3414	148	220	115	64	325	340
ASTEI20_031801	CM023249	complement(61270183..61272730)	venom protease-like	protein_coding	1920	1	5	1	1	2	6
ASTEI20_031803	CM023248	complement(88364250..88368552)	serine protease gd-like	protein_coding	2833	36	29	13	27	62	64
ASTEI20_031804	CM023248	58672327..58684308	mediator of RNA polymerase II transcription subunit 15-like	protein_coding	2858	9	2	4	6	8	15
ASTEI20_031805	CM023249	complement(43231262..43233153)	charged multivesicular body protein 7	protein_coding	1833	24	27	13	5	25	33
ASTEI20_031806	CM023249	55246056..55270402	carbohydrate sulfotransferase 1-like	protein_coding	4285	51	86	30	35	87	127
ASTEI20_031809	CM023249	complement(72836373..72889854)	uncharacterized LOC118510659, transcript variant X6	protein_coding	4573	71	81	38	58	77	102
ASTEI20_031810	CM023249	complement(66772611..66774079)	cytochrome c oxidase subunit 4 isoform 1, mitochondrial-like, transcript variant X1	protein_coding	949	800	510	354	218	666	577
ASTEI20_031817	CM023248	17354566..17357376	SOX domain-containing protein dichaete	protein_coding	2811	14	26	10	6	22	33
ASTEI20_031820	CM023248	85708882..85711820	zinc transporter ZIP3, transcript variant X1	protein_coding	1978	15	10	6	5	13	23
ASTEI20_031824	CM023250	12587047..12612852	rho GTPase-activating protein 190, transcript variant X1	protein_coding	10238	172	309	120	147	340	428
ASTEI20_031825	CM023248	complement(72352881..72353869)	V-type proton ATPase subunit e 2-like	protein_coding	834	88	94	77	93	131	162
ASTEI20_031827	CM023250	13203609..13205794	tyrosine--tRNA ligase, mitochondrial, transcript variant X1	protein_coding	2130	5	15	4	5	20	13
ASTEI20_031829	CM023250	complement(3030387..3035511)	UNC93-like protein MFSD11	protein_coding	2463	2	8	1	0	19	16
ASTEI20_031830	CM023248	43355143..43368354	glycerol-3-phosphate acyltransferase 1, mitochondrial, transcript variant X4	protein_coding	5732	288	358	200	145	657	728
ASTEI20_031831	CM023248	46018750..46022818	cullin-5	protein_coding	3588	31	61	28	12	103	91
ASTEI20_031832	CM023248	complement(59477133..59477988)	UPF0547 protein C16orf87-like	protein_coding	702	17	10	1	5	7	7
ASTEI20_031833	CM023249	complement(64445498..64479209)	pneumococcal serine-rich repeat protein, transcript variant X3	protein_coding	9752	185	262	136	100	483	469
ASTEI20_031834	CM023248	87938086..87943537	DNA topoisomerase 2-binding protein 1	protein_coding	5116	35	49	11	9	61	48
ASTEI20_031835	CM023249	15365312..15372189	xylosyltransferase oxt, transcript variant X2	protein_coding	6320	25	58	21	25	60	55
ASTEI20_031837	CM023248	complement(20439031..20708148)	fat-like cadherin-related tumor suppressor homolog	protein_coding	18127	355	497	279	378	563	707
ASTEI20_031839	CM023248	80163684..80167017	nuclear RNA export factor 2	protein_coding	3022	6	17	1	4	13	21
ASTEI20_031840	CM023249	6631780..6726030	cyclic nucleotide-gated cation channel alpha-3, transcript variant X3	protein_coding	12102	5	21	13	66	26	84
ASTEI20_031842	CM023249	complement(38967360..38969106)	helix-loop-helix protein 1, transcript variant X2	protein_coding	960	0	0	1	0	4	0
ASTEI20_031845	CM023248	49612592..49627800	proline dehydrogenase 1, mitochondrial, transcript variant X7	protein_coding	4671	741	464	283	356	799	793
ASTEI20_031846	CM023249	complement(32633568..32635485)	DNA primase large subunit-like	protein_coding	1918	0	0	0	0	9	2
ASTEI20_031847	CM023249	complement(63123519..63298091)	RNA pseudouridylate synthase domain-containing protein 2-like, transcript variant X2	protein_coding	15220	88	153	112	175	185	285
ASTEI20_031848	JABEOT010000031	complement(97351..98304)	uncharacterized LOC118515188	protein_coding	954	3	2	0	4	0	0
ASTEI20_031849	CM023249	complement(45159345..45161662)	stress-induced-phosphoprotein 1	protein_coding	2233	358	459	65	65	325	467
ASTEI20_031850	CM023248	73346293..73348895	maternal effect protein oskar	protein_coding	2352	152	777	224	135	1022	1264
ASTEI20_031851	CM023249	43107242..43119633	LIM domain-binding protein 1, transcript variant X1	protein_coding	6384	41	114	42	59	124	148
ASTEI20_031852	CM023248	complement(75267351..75268912)	protein lin-52 homolog, transcript variant X2	protein_coding	1321	3	12	2	0	11	18
ASTEI20_031853	CM023249	complement(12154388..12157422)	acetyl-coenzyme A transporter 1, transcript variant X2	protein_coding	2605	32	30	11	11	40	46
ASTEI20_031854	CM023249	33913586..33945376	uncharacterized LOC118509613, transcript variant X1	protein_coding	7717	211	301	195	396	485	483
ASTEI20_031855	CM023249	complement(37161092..37165310)	U2 snRNP-associated SURP motif-containing protein	protein_coding	3577	29	70	4	16	46	56
ASTEI20_031858	CM023249	complement(72076478..72169490)	nephrin-like, transcript variant X1	protein_coding	4359	0	9	13	21	8	24
ASTEI20_031859	JABEOT010000077	37586..40465	trafficking protein particle complex subunit 3-like, transcript variant X2	protein_coding	2455	6	7	2	4	18	18
ASTEI20_031860	CM023248	complement(45913171..45915509)	zinc finger protein 813-like	protein_coding	2168	4	12	0	1	9	9
ASTEI20_031863	CM023248	complement(90738363..90779603)	E3 ubiquitin-protein ligase TRIM33, transcript variant X3	protein_coding	6590	53	80	52	39	125	143
ASTEI20_031864	CM023249	complement(69535611..69540119)	T-box protein H15-like	protein_coding	2944	8	15	8	3	9	8
ASTEI20_031865	CM023249	56420380..56426612	fibrillin-1-like	protein_coding	5328	1	2	2	0	1	1
ASTEI20_031869	CM023249	complement(19773784..19786166)	hemicentin-2	protein_coding	2253	10	21	17	12	22	24
ASTEI20_031870	CM023248	2115967..2118654	cysteine--tRNA ligase, cytoplasmic, transcript variant X2	protein_coding	2614	71	89	20	30	108	119
ASTEI20_031872	CM023248	66106300..66149837	uncharacterized LOC118504311, transcript variant X2	protein_coding	5131	2	6	4	0	0	1
ASTEI20_031873	CM023249	55146178..55154061	myotubularin-related protein 14, transcript variant X1	protein_coding	3668	159	166	73	55	138	169
ASTEI20_031874	CM023249	24925484..24974293	uncharacterized LOC118511385, transcript variant X1	protein_coding	16075	152	246	133	159	279	339
ASTEI20_031875	JABEOT010000129	complement(184644..186685)	brahma-associated protein of 60 kDa-like	protein_coding	1863	11	11	5	0	15	6
ASTEI20_031878	CM023248	10452023..10475307	uncharacterized LOC118503893, transcript variant X4	protein_coding	12008	294	592	165	271	645	806
ASTEI20_031879	CM023248	complement(52219665..52221537)	probable dolichyl pyrophosphate Glc1Man9GlcNAc2 alpha-1,3-glucosyltransferase	protein_coding	1722	1	14	5	1	12	14
ASTEI20_031880	CM023248	33648802..33652195	uncharacterized PE-PGRS family protein PE_PGRS54-like, transcript variant X1	protein_coding	2905	667	781	37	38	296	391
ASTEI20_031882	CM023248	complement(90169943..90171829)	probable transcriptional regulatory protein TTE1135	protein_coding	1699	17	28	15	12	58	40
ASTEI20_031884	JABEOT010000318	complement(159963..161333)	probable malonyl-CoA-acyl carrier protein transacylase, mitochondrial	protein_coding	1371	1	2	2	0	22	17
ASTEI20_031886	CM023249	complement(31721139..31745186)	protein spinster, transcript variant X2	protein_coding	4959	187	254	89	131	201	215
ASTEI20_031887	CM023248	66259970..66261764	U3 small nucleolar RNA-associated protein 15 homolog	protein_coding	1731	11	34	7	2	28	57
ASTEI20_031888	CM023249	complement(9660026..9660848)	40S ribosomal protein S13	protein_coding	718	939	1238	278	303	991	1735
ASTEI20_031889	CM023249	29378339..29380384	brahma-associated protein of 60 kDa-like	protein_coding	1867	4	9	0	2	8	22
ASTEI20_031890	CM023249	complement(557691..559703)	serine protease inhibitor-like	protein_coding	1941	2	0	0	0	2	5
ASTEI20_031891	CM023248	60219219..60221178	uncharacterized LOC118506492, transcript variant X1	protein_coding	1657	7	5	2	4	9	10
ASTEI20_031892	CM023248	61190426..61194943	uncharacterized LOC118506553	protein_coding	4448	20	44	16	19	61	72
ASTEI20_031893	CM023249	complement(1511514..1512932)	activating signal cointegrator 1 complex subunit 1	protein_coding	1273	10	15	3	2	14	10
ASTEI20_031894	CM023249	39406582..39409106	growth/differentiation factor 8-like	protein_coding	2525	27	26	14	22	71	113
ASTEI20_031895	CM023249	21002017..21005922	gamma-tubulin complex component 2 homolog, transcript variant X2	protein_coding	2914	27	47	9	10	54	72
ASTEI20_031899	CM023249	43475661..43479925	pleckstrin homology domain-containing family F member 2, transcript variant X2	protein_coding	1750	91	98	45	20	48	113
ASTEI20_031902	CM023248	complement(20346321..20355302)	putative ATP-dependent RNA helicase SoYb	protein_coding	6017	23	48	14	11	92	74
ASTEI20_031903	CM023249	54377325..54378540	probable dolichol-phosphate mannosyltransferase	protein_coding	1032	8	11	3	2	17	16
ASTEI20_031904	CM023250	12119706..12129822	proton channel OtopLc, transcript variant X1	protein_coding	7883	20	37	21	44	43	41
ASTEI20_031905	CM023249	complement(48983821..48985340)	LHFPL tetraspan subfamily member 2a protein	protein_coding	1451	16	20	11	6	24	25
ASTEI20_031906	CM023248	78500739..78507745	serine protease inhibitor 88Ea-like, transcript variant X1	protein_coding	2106	266	284	94	146	555	503
ASTEI20_031907	CM023248	complement(56627575..56727461)	protein serrate	protein_coding	7535	6	17	7	5	23	14
ASTEI20_031908	CM023248	42248045..42249812	pre-mRNA-splicing factor RBM22	protein_coding	1615	14	13	0	3	19	27
ASTEI20_031909	CM023248	complement(82013270..82018786)	ras-related protein Rab-7a, transcript variant X1	protein_coding	3141	284	268	90	83	402	321
ASTEI20_031911	CM023248	12868490..12882311	ceramide phosphoethanolamine synthase	protein_coding	4554	91	129	51	38	93	141
ASTEI20_031914	CM023248	19217156..19279954	probable phospholipid-transporting ATPase IA, transcript variant X29	protein_coding	12014	199	323	153	157	307	399
ASTEI20_031916	CM023248	complement(65211836..65219054)	methionine-R-sulfoxide reductase B1, transcript variant X8	protein_coding	2397	82	70	21	19	73	94
ASTEI20_031918	CM023248	complement(19705666..20139605)	uncharacterized LOC118503549, transcript variant X1	protein_coding	10900	14	24	30	53	29	90
ASTEI20_031920	CM023248	9694551..9696126	luciferin sulfotransferase-like	protein_coding	1508	1	4	1	3	5	4
ASTEI20_031921	JABEOT010000031	complement(45005..47056)	uncharacterized LOC118515191	protein_coding	1922	0	0	0	5	2	6
ASTEI20_031923	CM023249	complement(43498069..43500868)	nucleolar complex protein 3 homolog	protein_coding	2420	41	64	28	19	122	179
ASTEI20_031924	CM023249	14114829..14120273	sialin, transcript variant X1	protein_coding	2353	21	13	31	58	78	116
ASTEI20_031928	CM023248	33615238..33615938	60S ribosomal protein L39	protein_coding	495	78	107	65	33	99	168
ASTEI20_031929	CM023249	68855803..68931456	polypeptide N-acetylgalactosaminyltransferase 5, transcript variant X6	protein_coding	6836	96	185	59	74	142	157
ASTEI20_031930	CM023248	complement(55549423..55550058)	DNA-directed RNA polymerase I subunit RPA12	protein_coding	501	4	4	4	0	6	0
ASTEI20_031931	CM023248	85954409..85957068	cell surface glycoprotein 1-like	protein_coding	2512	7552	6305	938	664	3395	3165
ASTEI20_031933	CM023248	complement(46529347..46596549)	neuropeptides capa receptor, transcript variant X5	protein_coding	5161	24	23	9	6	17	34
ASTEI20_031934	CM023249	complement(67434892..67437661)	septin-interacting protein 1	protein_coding	2770	19	16	3	14	37	39
ASTEI20_031935	CM023248	36385203..36393901	uncharacterized LOC118503311	protein_coding	3220	1	1	0	1	0	6
ASTEI20_031936	CM023248	complement(27118090..27153225)	low-density lipoprotein receptor-related protein 6	protein_coding	7450	104	173	91	68	163	214
ASTEI20_031938	CM023249	72218107..72221716	cytosolic 10-formyltetrahydrofolate dehydrogenase	protein_coding	3447	273	226	34	14	41	35
ASTEI20_031939	CM023248	complement(30197139..30209912)	uncharacterized LOC118503447, transcript variant X3	protein_coding	10150	102	211	65	60	253	278
ASTEI20_031940	CM023248	complement(58614199..58654991)	tyrosine-protein phosphatase 10D, transcript variant X10	protein_coding	11331	230	351	209	190	465	479
ASTEI20_031941	CM023248	complement(4425209..4427764)	tubulin-specific chaperone E	protein_coding	2214	47	95	49	42	102	121
ASTEI20_031942	CM023249	complement(46858624..46860496)	uncharacterized LOC118509256	protein_coding	1782	0	1	0	0	3	4
ASTEI20_031945	CM023249	53709375..53711032	uncharacterized LOC118513250	protein_coding	1596	10	4	3	1	12	25
ASTEI20_031946	CM023248	complement(44337724..44440195)	alpha-mannosidase 2, transcript variant X4	protein_coding	8933	118	171	91	99	193	247
ASTEI20_031947	CM023248	53362847..53365313	vacuolar protein sorting-associated protein 45	protein_coding	2290	46	56	11	28	64	56
ASTEI20_031948	CM023248	complement(83336961..83339330)	elongation of very long chain fatty acids protein AAEL008004-like	protein_coding	1603	3	2	1	9	9	9
ASTEI20_031949	CM023249	21426175..21428153	nedd8-activating enzyme E1 regulatory subunit	protein_coding	1830	4	18	6	2	17	13
ASTEI20_031950	CM023248	complement(4328099..4335337)	extracellular matrix protein FRAS1-like	protein_coding	6478	142	166	385	188	393	517
ASTEI20_031951	JABEOT010000095	23286..27514	venom carboxylesterase-6-like, transcript variant X1	protein_coding	2323	0	11	7	15	1	2
ASTEI20_031953	CM023248	5289360..5295947	TBC1 domain family member 16	protein_coding	5586	25	45	44	43	47	66
ASTEI20_031955	CM023248	51400410..51410462	glucose dehydrogenase [FAD, quinone], transcript variant X4	protein_coding	6792	628	613	92	189	422	693
ASTEI20_031956	CM023248	53905719..53912567	organic cation transporter protein-like	protein_coding	3310	14	19	24	35	35	36
ASTEI20_031957	CM023248	complement(51007902..51019251)	YTH domain-containing family protein-like	protein_coding	7800	188	266	88	112	279	296
ASTEI20_031961	CM023249	complement(30471260..30584368)	uncharacterized LOC118509478, transcript variant X2	protein_coding	4840	258	493	182	276	535	639
ASTEI20_031962	CM023249	complement(82468663..82476493)	clotting factor B	protein_coding	2114	7	4	3	3	14	5
ASTEI20_031964	CM023248	complement(83598127..83601532)	vam6/Vps39-like protein	protein_coding	2936	32	34	8	11	36	76
ASTEI20_031965	CM023249	41560026..41563797	uncharacterized protein KIAA1841 homolog	protein_coding	3196	2	1	1	0	1	2
ASTEI20_031966	CM023250	complement(8897868..8900054)	protein spindle-F	protein_coding	2020	22	12	6	8	21	28
ASTEI20_031967	CM023248	complement(47694735..47695947)	uncharacterized LOC118507063	protein_coding	639	618	507	84	304	768	1158
ASTEI20_031969	CM023249	25829270..25846340	uncharacterized LOC118511435, transcript variant X4	protein_coding	6016	72	98	53	79	129	178
ASTEI20_031970	CM023249	78790015..78795006	alpha-1-macroglobulin-like	protein_coding	4237	126	117	27	19	53	75
ASTEI20_031971	CM023248	complement(86878776..86882356)	nuclear export mediator factor NEMF homolog	protein_coding	3496	68	88	18	29	67	95
ASTEI20_031972	CM023249	complement(39715689..39718458)	uridine-cytidine kinase-like 1	protein_coding	2173	63	68	20	11	80	85
ASTEI20_031973	CM023248	complement(18027753..18044089)	uncharacterized LOC118506308	protein_coding	11065	122	162	46	59	255	249
ASTEI20_031974	CM023248	complement(33064793..33066584)	death-associated protein 1, transcript variant X1	protein_coding	1509	476	642	242	170	568	759
ASTEI20_031975	CM023250	1080607..1084836	serine/threonine-protein kinase PKH1-like, transcript variant X2	protein_coding	3705	40	82	24	20	125	110
ASTEI20_031976	CM023248	37345860..37348624	aquaporin-like	protein_coding	1318	1	11	3	7	7	20
ASTEI20_031977	CM023249	complement(16483355..16536983)	uncharacterized LOC118512671, transcript variant X6	protein_coding	16848	25	68	46	125	117	152
ASTEI20_031978	CM023248	64619473..64621525	60S acidic ribosomal protein P2, transcript variant X1	protein_coding	1020	1626	1788	379	492	1085	2446
ASTEI20_031980	CM023250	complement(2889559..2892073)	uncharacterized LOC118503959, transcript variant X2	protein_coding	2199	11	10	8	9	28	18
ASTEI20_031983	CM023248	complement(46995568..47000283)	putative ammonium transporter 2	protein_coding	1988	1	1	0	4	0	3
ASTEI20_031984	JABEOT010000044	152233..155943	protein escargot-like	protein_coding	3580	2	1	4	0	0	0
ASTEI20_031985	CM023249	38736446..38737511	caspase-like	protein_coding	1001	19	23	31	6	30	45
ASTEI20_031987	CM023249	17542243..17543884	ribosome biogenesis regulatory protein homolog	protein_coding	1395	56	70	11	6	104	79
ASTEI20_031988	CM023250	complement(7034384..7038537)	basic salivary proline-rich protein 2	protein_coding	4012	19	49	15	10	82	69
ASTEI20_031989	CM023249	26299281..26307949	esterase E4-like, transcript variant X4	protein_coding	2941	13	34	28	42	57	43
ASTEI20_031991	CM023248	complement(26552721..26577688)	unconventional myosin IC, transcript variant X4	protein_coding	5494	757	1119	315	404	923	1413
ASTEI20_031992	CM023248	81453429..81468170	ATP-binding cassette sub-family D member, transcript variant X1	protein_coding	4300	190	211	53	64	208	236
ASTEI20_031995	CM023249	complement(41492330..41502558)	transmembrane 9 superfamily member 3	protein_coding	3353	142	189	70	78	293	290
ASTEI20_031996	CM023248	complement(1387403..1388817)	CLIP domain-containing serine protease 14D-like, transcript variant X2	protein_coding	1223	3	0	0	0	5	1
ASTEI20_031998	CM023248	complement(1587096..1594691)	toll-like receptor 7	protein_coding	7596	54	118	49	75	52	80
ASTEI20_031999	CM023248	8603867..8614851	uncharacterized LOC118503780, transcript variant X1	protein_coding	3648	86	108	68	101	69	102
ASTEI20_032001	CM023250	1339140..1342280	xaa-Pro aminopeptidase ApepP-like	protein_coding	2461	6	7	3	5	12	9
ASTEI20_032002	CM023249	complement(43485520..43493032)	uncharacterized LOC118510940	protein_coding	3006	100	150	80	49	127	139
ASTEI20_032004	CM023249	complement(33210869..33213997)	glucose-6-phosphate exchanger SLC37A2-like, transcript variant X1	protein_coding	2449	28	23	13	7	0	0
ASTEI20_032006	CM023248	complement(75974718..75975480)	mitochondrial import inner membrane translocase subunit TIM16	protein_coding	696	19	26	2	3	6	14
ASTEI20_032007	CM023248	complement(1814562..1817929)	RCC1 domain-containing protein DDB_G0279253-like, transcript variant X2	protein_coding	2462	24	38	15	17	65	68
ASTEI20_032008	CM023249	22968674..22985405	uncharacterized LOC118509939, transcript variant X2	protein_coding	3966	54	84	27	16	66	83
ASTEI20_032009	CM023250	complement(15957926..15960847)	uncharacterized LOC118502775	protein_coding	804	2	4	2	0	2	5
ASTEI20_032011	CM023250	complement(19815940..19817990)	uncharacterized LOC118513957	protein_coding	1977	4	19	0	1	2	16
ASTEI20_032012	CM023248	15181251..15212910	serine/threonine-protein kinase ULK2	protein_coding	5834	138	187	101	55	229	265
ASTEI20_032013	CM023249	34004275..34008538	eukaryotic translation initiation factor eIF1	protein_coding	2061	2714	2805	925	1110	2567	3674
ASTEI20_032014	CM023248	4336362..4422754	whirlin, transcript variant X1	protein_coding	10100	31	51	47	65	44	78
ASTEI20_032015	CM023248	81264698..81276359	ATP-binding cassette sub-family G member 5	protein_coding	2145	19	13	4	3	5	10
ASTEI20_032016	CM023248	complement(14558092..14563785)	cleavage and polyadenylation specificity factor subunit 1, transcript variant X2	protein_coding	5404	30	46	22	14	93	115
ASTEI20_032017	CM023250	9163267..9164658	probable cytosolic iron-sulfur protein assembly protein Ciao1	protein_coding	1320	17	19	14	8	39	36
ASTEI20_032018	CM023248	91146007..91149534	coiled-coil domain-containing protein 39	protein_coding	3386	7	3	1	0	0	2
ASTEI20_032019	CM023249	complement(82657628..82660375)	fork head domain-containing protein FD3-like	protein_coding	2645	1	3	0	1	4	1
ASTEI20_032020	CM023248	complement(91490282..91497436)	G protein-activated inward rectifier potassium channel 3-like, transcript variant X9	protein_coding	4545	152	176	54	57	232	342
ASTEI20_032023	CM023249	complement(71939092..71941102)	uncharacterized LOC118511235	protein_coding	1944	3	16	6	3	23	24
ASTEI20_032024	CM023249	complement(28177748..28228087)	putative ferric-chelate reductase 1 homolog, transcript variant X1	protein_coding	3915	115	164	68	65	271	301
ASTEI20_032025	CM023249	complement(66151921..66155269)	nucleoporin NSP1	protein_coding	3349	28	45	12	27	103	110
ASTEI20_032026	CM023249	73428892..73479086	fibronectin type-III domain-containing protein 3A, transcript variant X1	protein_coding	9964	409	568	152	163	515	597
ASTEI20_032028	CM023249	complement(28288567..28291537)	uncharacterized LOC118512730	protein_coding	1529	9	10	4	1	9	16
ASTEI20_032030	CM023248	complement(60224896..60228371)	prion-like-(Q/N-rich) domain-bearing protein 25, transcript variant X2	protein_coding	1598	1	3	1	1	4	2
ASTEI20_032031	CM023249	2239929..2241628	RCC1-like G exchanging factor-like protein	protein_coding	1563	21	17	9	4	37	43
ASTEI20_032032	JABEOT010000326	complement(71003..92331)	uncharacterized LOC118516422, transcript variant X2	protein_coding	10057	58	87	29	40	298	338
ASTEI20_032033	CM023248	complement(10710959..10714364)	CLIP domain-containing serine protease B15-like, transcript variant X1	protein_coding	3024	58	30	14	13	40	40
ASTEI20_032035	CM023249	61265112..61267727	minor histocompatibility antigen H13-like	protein_coding	2537	81	113	33	49	113	127
ASTEI20_032037	CM023248	complement(20790033..20801998)	SET domain-containing protein SmydA-8, transcript variant X2	protein_coding	2583	23	11	5	5	8	17
ASTEI20_032038	CM023248	complement(43156198..43163463)	cyclin-dependent kinase 20, transcript variant X2	protein_coding	6621	0	10	9	0	2	3
ASTEI20_032039	JABEOT010000105	complement(59142..72637)	beta-glucuronidase-like, transcript variant X1	protein_coding	3904	41	33	16	16	17	34
ASTEI20_032040	CM023248	35212893..35242312	adenylate cyclase type 2, transcript variant X3	protein_coding	6903	65	76	61	77	89	100
ASTEI20_032041	CM023248	31878681..31880202	uncharacterized LOC118506282	protein_coding	1331	5	1	7	1	0	0
ASTEI20_032042	CM023249	complement(23049511..23054506)	xanthine dehydrogenase-like	protein_coding	4648	12	17	7	23	7	5
ASTEI20_032043	CM023248	8233135..8235072	uncharacterized LOC118503748	protein_coding	1863	12	15	1	0	11	23
ASTEI20_032045	CM023249	complement(68653622..68654286)	uncharacterized LOC118511267	protein_coding	486	229	369	68	132	155	436
ASTEI20_032046	CM023249	complement(63798773..63800167)	serine protease inhibitor 28Dc-like	protein_coding	1173	54	56	11	19	91	65
ASTEI20_032047	CM023248	complement(42438410..42439754)	cathepsin B-like	protein_coding	1345	3	18	4	3	21	12
ASTEI20_032048	CM023248	complement(12744754..12746828)	probable 6-phosphogluconolactonase	protein_coding	1893	39	35	10	10	38	33
ASTEI20_032049	CM023249	complement(55280132..55323997)	hormone receptor 4, transcript variant X1	protein_coding	6403	117	160	57	76	238	345
ASTEI20_032051	CM023249	complement(43148085..43152274)	histone-lysine N-methyltransferase E(z), transcript variant X2	protein_coding	3097	32	49	10	14	44	57
ASTEI20_032053	CM023248	complement(7590701..7601942)	keratin-associated protein 5-5-like, transcript variant X9	protein_coding	3739	0	3	1	3	2	5
ASTEI20_032054	CM023249	7847851..7854016	ATPase family AAA domain-containing protein 5, transcript variant X2	protein_coding	5258	19	54	6	18	74	88
ASTEI20_032055	CM023249	complement(54250127..54252369)	protein FAM92A-B, transcript variant X2	protein_coding	1992	0	1	0	0	3	6
ASTEI20_032056	CM023248	794207..799824	uncharacterized LOC118507159, transcript variant X1	protein_coding	4042	4	0	9	0	4	1
ASTEI20_032057	CM023249	complement(22717586..22721083)	CCAAT/enhancer-binding protein zeta	protein_coding	3360	48	68	30	21	123	124
ASTEI20_032058	CM023248	complement(72277188..72287105)	integrator complex subunit 5, transcript variant X1	protein_coding	4108	12	11	4	0	24	18
ASTEI20_032060	JABEOT010000160	complement(108234..111732)	inactive serine protease scarface-like, transcript variant X3	protein_coding	2913	94	81	48	48	4	4
ASTEI20_032063	JABEOT010000159	1600..7072	glucose dehydrogenase [FAD, quinone]-like	protein_coding	2725	4	0	1	2	3	1
ASTEI20_032065	JABEOT010000141	20956..25267	uncharacterized LOC118515238	protein_coding	3316	0	0	0	1	1	4
ASTEI20_032066	CM023248	24347060..24351000	mediator of RNA polymerase II transcription subunit 19	protein_coding	2633	18	26	7	9	45	44
ASTEI20_032069	CM023248	complement(90462863..90473439)	biotin--protein ligase, transcript variant X2	protein_coding	4578	27	43	11	16	49	58
ASTEI20_032070	CM023248	70984472..70985753	leucine-rich repeat protein SHOC-2-like	protein_coding	1222	0	0	0	2	0	3
ASTEI20_032071	CM023249	79421266..79422247	signal recognition particle 14 kDa protein	protein_coding	816	20	13	3	5	32	20
ASTEI20_032072	CM023249	19366571..19375801	cyclin-T	protein_coding	8601	224	350	92	127	408	501
ASTEI20_032073	CM023249	25852675..25875814	uncharacterized LOC118511438, transcript variant X1	protein_coding	8273	105	200	86	100	290	339
ASTEI20_032075	CM023248	31141647..31147602	alsin homolog	protein_coding	4635	44	70	17	16	74	68
ASTEI20_032076	CM023249	complement(78558028..78558881)	general odorant-binding protein 56d-like	protein_coding	638	0	0	0	4	0	2
ASTEI20_032077	CM023248	complement(33467364..33525802)	uncharacterized LOC118506294, transcript variant X1	protein_coding	4796	3	7	13	12	8	15
ASTEI20_032079	CM023248	6986301..7034882	zwei Ig domain protein zig-8-like, transcript variant X7	protein_coding	6338	27	29	23	63	58	73
ASTEI20_032080	CM023249	7591713..7689638	neogenin, transcript variant X7	protein_coding	8098	65	122	52	64	139	169
ASTEI20_032081	CM023249	complement(30277552..30283345)	syntaxin-6, transcript variant X2	protein_coding	3169	25	45	17	20	37	59
ASTEI20_032082	CM023249	complement(6613119..6617789)	uncharacterized LOC118510334	protein_coding	4350	8	23	15	10	43	27
ASTEI20_032083	CM023249	complement(70881348..70883697)	class E basic helix-loop-helix protein 22	protein_coding	1945	1	0	0	1	4	1
ASTEI20_032084	CM023248	complement(67532445..67540879)	polyhomeotic-like protein 1, transcript variant X2	protein_coding	7044	42	93	31	37	93	154
ASTEI20_032086	CM023249	77647989..77737992	uncharacterized LOC118514629, transcript variant X1	protein_coding	5008	3	14	13	17	11	18
ASTEI20_032088	CM023249	complement(12133085..12135314)	protein arginine N-methyltransferase 7	protein_coding	2230	5	8	4	3	11	21
ASTEI20_032089	CM023248	complement(88117721..88120683)	nicastrin	protein_coding	2574	32	47	15	12	53	51
ASTEI20_032091	CM023248	74465652..74467211	uncharacterized protein C18orf19 homolog A	protein_coding	1411	63	66	16	9	44	78
ASTEI20_032094	CM023249	61269024..61377068	crossover junction endonuclease MUS81-like, transcript variant X5	protein_coding	6075	4	1	5	0	6	0
ASTEI20_032096	CM023249	2126866..2129999	zinc finger protein 43-like	protein_coding	3060	42	30	7	23	58	55
ASTEI20_032098	CM023248	48476257..48487651	sensory neuron membrane protein 1, transcript variant X1	protein_coding	2139	5	6	1	5	3	5
ASTEI20_032099	CM023248	complement(3363018..3363925)	protein transport protein Sec61 subunit gamma	protein_coding	822	36	60	11	24	33	53
ASTEI20_032100	CM023249	complement(29784042..29813787)	uncharacterized LOC118509407	protein_coding	2433	0	1	0	2	5	3
ASTEI20_032101	CM023249	complement(5379654..5380601)	cuticle protein-like	protein_coding	858	0	2	0	2	0	1
ASTEI20_032102	CM023248	complement(88520509..88525674)	exocyst complex component 4, transcript variant X1	protein_coding	4305	59	124	62	50	162	164
ASTEI20_032105	CM023248	70402279..70403751	dynein light chain roadblock-type 2	protein_coding	1236	23	26	16	4	15	25
ASTEI20_032107	CM023249	complement(432546..436382)	endoplasmic reticulum metallopeptidase 1-like, transcript variant X1	protein_coding	3569	0	4	4	2	0	3
ASTEI20_032110	CM023248	complement(15351433..15392090)	ryanodine receptor, transcript variant X16	protein_coding	17436	373	486	374	669	424	562
ASTEI20_032111	CM023249	complement(61174583..61175942)	protein arginine N-methyltransferase 6	protein_coding	1229	5	32	9	9	38	49
ASTEI20_032112	CM023248	complement(75457087..75458478)	zinc finger protein 615-like	protein_coding	1330	10	12	7	1	11	16
ASTEI20_032114	CM023249	complement(52793192..52797135)	mitochondrial basic amino acids transporter	protein_coding	2201	342	257	48	16	320	276
ASTEI20_032115	CM023248	45945890..45947343	TBC1 domain family member 7-like	protein_coding	1243	0	1	0	0	3	1
ASTEI20_032116	CM023249	complement(18186301..18261474)	diacylglycerol kinase 1, transcript variant X4	protein_coding	5873	18	55	20	13	126	96
ASTEI20_032118	JABEOT010000098	complement(26076..34627)	protein tincar-like	protein_coding	6094	8	2	8	8	16	35
ASTEI20_032119	CM023248	complement(45890933..45901279)	DNA topoisomerase 1, transcript variant X1	protein_coding	6577	207	372	109	115	473	414
ASTEI20_032120	CM023248	75269191..75273944	ceramide kinase	protein_coding	3621	24	55	14	29	46	54
ASTEI20_032122	CM023249	complement(39532858..39543237)	aminopeptidase N, transcript variant X1	protein_coding	7104	37	43	9	62	62	61
ASTEI20_032124	CM023249	complement(39833096..39834345)	cytoplasmic tRNA 2-thiolation protein 1	protein_coding	1178	9	11	4	7	23	19
ASTEI20_032126	CM023248	complement(79797919..79800508)	uncharacterized LOC118505470, transcript variant X2	protein_coding	2092	7	13	0	0	1	2
ASTEI20_032127	CM023248	72845502..72859046	uncharacterized LOC118508041, transcript variant X2	protein_coding	4306	4	7	8	25	9	16
ASTEI20_032128	CM023249	complement(65715533..65716737)	protein SCO1 homolog, mitochondrial, transcript variant X1	protein_coding	1150	3	18	0	0	0	17
ASTEI20_032130	CM023249	48009075..48024349	tyrosine-protein phosphatase non-receptor type 21, transcript variant X1	protein_coding	6735	53	123	35	50	111	131
ASTEI20_032131	CM023250	complement(10889278..10914003)	rhophilin-2, transcript variant X1	protein_coding	3704	32	45	11	10	24	14
ASTEI20_032132	CM023248	16604092..16607431	solute carrier family 2, facilitated glucose transporter member 5-like, transcript variant X2	protein_coding	2963	2	4	1	2	3	2
ASTEI20_032133	JABEOT010000088	complement(109377..111114)	probable cytochrome P450 6a23	protein_coding	1664	5	1	11	25	1	0
ASTEI20_032134	CM023248	complement(91667906..91669726)	carboxypeptidase Q-like	protein_coding	1628	52	62	17	14	82	51
ASTEI20_032137	CM023248	complement(78713688..78719954)	SWI/SNF complex subunit SMARCC1, transcript variant X2	protein_coding	5349	129	157	34	80	139	188
ASTEI20_032138	CM023249	complement(10554347..10572068)	ETS homologous factor	protein_coding	2251	5	8	0	6	14	1
ASTEI20_032139	CM023249	29844906..29846666	60S ribosomal export protein NMD3	protein_coding	1697	58	97	52	24	155	151
ASTEI20_032140	CM023249	complement(51704410..51711846)	RNA-binding protein Rsf1, transcript variant X2	protein_coding	3406	40	71	23	41	99	120
ASTEI20_032142	CM023249	40252091..40257455	zinc finger protein 746-like	protein_coding	3925	24	32	20	20	34	62
ASTEI20_032144	CM023249	complement(2372251..2374917)	RINT1-like protein	protein_coding	2371	12	33	13	11	48	45
ASTEI20_032145	CM023249	complement(43981307..43982443)	60S ribosomal protein L23	protein_coding	739	853	1016	199	252	766	1104
ASTEI20_032146	CM023248	complement(4871214..4872477)	methylosome subunit pICln	protein_coding	1129	44	38	17	6	108	80
ASTEI20_032147	CM023248	57511533..57515012	uncharacterized LOC118505317	protein_coding	3335	20	41	10	2	63	46
ASTEI20_032148	CM023249	33424390..33478124	mediator of RNA polymerase II transcription subunit 13, transcript variant X2	protein_coding	15143	256	356	203	201	542	589
ASTEI20_032149	CM023250	complement(15215237..15216349)	carbonic anhydrase 7-like	protein_coding	1021	2	0	0	0	0	3
ASTEI20_032151	JABEOT010000098	complement(8..1275)	uncharacterized LOC118517193	protein_coding	1268	1	0	1	0	6	5
ASTEI20_032152	CM023249	83077053..83078398	trafficking protein particle complex subunit 4	protein_coding	1285	4	7	4	3	13	20
ASTEI20_032154	CM023248	complement(8219866..8221127)	40S ribosomal protein S12	protein_coding	648	566	795	353	284	905	1236
ASTEI20_032155	CM023248	9721434..9729499	transcription termination factor 2, transcript variant X1	protein_coding	6644	10	32	8	12	71	73
ASTEI20_032156	CM023248	79979853..79980608	uncharacterized LOC118502474	protein_coding	756	11	14	1	1	27	30
ASTEI20_032157	CM023248	6404602..6410067	zinc transporter ZIP1-like	protein_coding	3110	26	50	14	10	91	135
ASTEI20_032158	CM023248	complement(40169449..40228664)	mucin-5AC-like	protein_coding	10545	10	22	3	1	4	6
ASTEI20_032161	CM023249	561531..563305	protein extra-macrochaetae	protein_coding	1461	7	8	0	5	10	11
ASTEI20_032164	CM023248	30592707..30595680	ATP-dependent RNA helicase ddx24	protein_coding	2692	29	41	23	11	75	80
ASTEI20_032165	CM023249	complement(46775547..46779932)	beta-hexosaminidase subunit beta-like	protein_coding	1889	116	115	7	14	52	114
ASTEI20_032166	CM023249	22635674..22637292	B9 domain-containing protein 2	protein_coding	1619	0	4	0	2	1	0
ASTEI20_032167	CM023248	37405831..37408510	spondin-2	protein_coding	1974	2	3	2	0	1	4
ASTEI20_032168	CM023248	37688303..37689001	partner of xrn-2 protein 1-like	protein_coding	619	0	2	4	3	1	5
ASTEI20_032169	CM023248	45648064..45651719	uncharacterized LOC118506895	protein_coding	3564	12	18	7	8	21	25
ASTEI20_032170	CM023249	complement(82723450..82725243)	RNA-splicing ligase RtcB homolog	protein_coding	1727	11	12	9	6	22	19
ASTEI20_032171	CM023248	complement(16423455..16425011)	TATA-box-binding protein 2	protein_coding	1425	10	16	1	9	10	34
ASTEI20_032172	CM023248	19396673..19401904	UDP-xylose and UDP-N-acetylglucosamine transporter	protein_coding	2726	73	89	26	26	77	70
ASTEI20_032175	CM023248	49114333..49117156	zinc finger protein 329-like	protein_coding	2211	2	13	5	6	20	16
ASTEI20_032177	CM023248	37351336..37355602	aquaporin-like	protein_coding	1536	122	93	19	35	126	142
ASTEI20_032179	CM023248	73993075..73995070	thioredoxin domain-containing protein 9, transcript variant X1	protein_coding	1657	25	42	10	11	72	78
ASTEI20_032180	CM023249	64682394..64684993	homogentisate 1,2-dioxygenase	protein_coding	1675	62	82	11	27	76	40
ASTEI20_032182	CM023248	88273996..88276508	sphingosine-1-phosphate lyase-like, transcript variant X1	protein_coding	2267	56	42	8	22	61	90
ASTEI20_032184	CM023250	16206510..16210105	vacuolar protein sorting-associated protein 16 homolog	protein_coding	3062	25	49	8	13	51	64
ASTEI20_032186	CM023249	complement(75880815..75883879)	zinc finger protein 358-like	protein_coding	2891	22	21	4	13	47	42
ASTEI20_032187	CM023249	complement(85588430..85589672)	zinc finger protein 90-like	protein_coding	1243	0	9	0	5	2	13
ASTEI20_032188	JABEOT010000412	complement(40365..41736)	probable malonyl-CoA-acyl carrier protein transacylase, mitochondrial	protein_coding	1372	1	8	0	0	0	0
ASTEI20_032190	CM023249	complement(38738286..38739472)	caspase-1-like	protein_coding	1112	28	42	35	4	15	29
ASTEI20_032192	CM023248	19280488..19281139	uncharacterized LOC118503530	protein_coding	469	224	132	141	41	236	159
ASTEI20_032195	CM023248	complement(73617064..73618561)	omega-amidase NIT2-like	protein_coding	1444	108	81	25	12	148	141
ASTEI20_032196	CM023248	83030940..83033821	sex-regulated protein janus-A-like, transcript variant X2	protein_coding	823	4	9	2	0	0	0
ASTEI20_032200	CM023249	complement(78643300..78707419)	serine-rich adhesin for platelets-like	protein_coding	4668	127	109	46	48	159	173
ASTEI20_032202	CM023248	complement(54171677..54174467)	carbonic anhydrase 7	protein_coding	1583	40	31	22	44	13	45
ASTEI20_032204	CM023249	complement(54905250..54911781)	ras-related protein Rab-9B	protein_coding	4936	60	145	35	39	155	197
ASTEI20_032205	CM023248	complement(39159463..39195236)	transcriptional activator cubitus interruptus	protein_coding	6879	50	123	36	32	119	115
ASTEI20_032208	CM023249	complement(41177503..41203675)	protein N-terminal glutamine amidohydrolase, transcript variant X3	protein_coding	8848	35	57	38	45	119	114
ASTEI20_032209	CM023248	complement(90798281..90799268)	flavin reductase (NADPH)	protein_coding	914	34	20	13	31	46	33
ASTEI20_032210	CM023250	complement(783693..790944)	fasciclin-1	protein_coding	4340	6	12	10	19	9	30
ASTEI20_032211	CM023249	complement(60425763..60427420)	uncharacterized LOC118513526	protein_coding	1489	27	28	6	12	21	34
ASTEI20_032212	CM023250	3470514..3471632	peroxiredoxin-2	protein_coding	944	52	43	11	17	63	79
ASTEI20_032214	CM023248	73581032..73582600	alpha-2-macroglobulin receptor-associated protein	protein_coding	1508	24	38	9	5	55	44
ASTEI20_032216	CM023250	complement(9556457..9565416)	calpain-D	protein_coding	4859	44	33	18	30	118	132
ASTEI20_032218	CM023249	complement(56519926..56522267)	angiotensin-converting enzyme-like	protein_coding	2044	3	5	8	0	0	0
ASTEI20_032219	CM023248	complement(34377294..34378677)	protein crossbronx homolog	protein_coding	1160	18	21	8	7	24	30
ASTEI20_032220	CM023249	23900285..23901469	INO80 complex subunit B	protein_coding	1114	2	4	0	4	2	4
ASTEI20_032221	CM023248	85655116..85656706	protein Aster-B-like	protein_coding	1591	46	59	11	9	45	50
ASTEI20_032222	CM023249	complement(2229632..2232356)	ATP-dependent RNA helicase DDX54	protein_coding	2663	81	94	29	28	147	149
ASTEI20_032224	CM023248	14227289..14238875	retinol dehydrogenase 14, transcript variant X2	protein_coding	2947	29	54	35	41	44	38
ASTEI20_032225	CM023248	86882761..86888384	lysine-specific demethylase 3A	protein_coding	5118	72	97	34	49	121	159
ASTEI20_032228	CM023249	complement(58890652..58997863)	zinc finger protein chinmo, transcript variant X4	protein_coding	21186	44	106	56	101	104	186
ASTEI20_032229	CM023248	complement(36369183..36378636)	uncharacterized LOC118503310, transcript variant X3	protein_coding	9321	13	13	9	5	13	46
ASTEI20_032231	CM023248	complement(81363527..81364460)	uncharacterized LOC118505567	protein_coding	784	3	0	1	0	1	1
ASTEI20_032232	CM023249	complement(13142609..13146592)	uncharacterized LOC118514329, transcript variant X2	protein_coding	3252	25	51	26	33	64	90
ASTEI20_032233	CM023249	complement(38995504..39113198)	Down syndrome cell adhesion molecule-like protein Dscam2, transcript variant X2	protein_coding	13156	28	38	51	99	66	152
ASTEI20_032234	CM023249	complement(485825..504814)	uncharacterized peptidase C1-like protein F26E4.3, transcript variant X2	protein_coding	3276	207	163	94	119	110	124
ASTEI20_032236	CM023249	complement(34673806..34675180)	PRA1 family protein 3	protein_coding	1205	43	42	14	17	57	58
ASTEI20_032237	CM023249	251102..266188	electron transfer flavoprotein beta subunit lysine methyltransferase-like	protein_coding	1423	5	2	0	0	9	6
ASTEI20_032238	CM023248	33077675..33078670	uncharacterized LOC118507411	protein_coding	623	149	183	198	75	210	193
ASTEI20_032240	CM023249	66926541..66927159	uncharacterized LOC118511773	protein_coding	541	9	2	6	2	1	2
ASTEI20_032242	CM023249	complement(80027316..80050304)	START domain-containing protein 10-like	protein_coding	4806	2	11	6	6	8	9
ASTEI20_032244	CM023248	complement(62131365..62133709)	arrestin domain-containing protein 3-like	protein_coding	2203	3	2	8	4	1	5
ASTEI20_032246	CM023248	30449270..30453967	periodic tryptophan protein 2 homolog	protein_coding	3202	67	82	38	29	171	116
ASTEI20_032247	CM023248	complement(84609358..84625111)	PDZ domain-containing protein 8, transcript variant X1	protein_coding	7194	40	50	35	42	81	104
ASTEI20_032249	JABEOT010000077	complement(13271..15482)	UDP-glycosyltransferase UGT5-like, transcript variant X1	protein_coding	1944	49	52	22	23	2	4
ASTEI20_032251	CM023248	complement(39500080..39500752)	uncharacterized LOC118507838	protein_coding	673	0	0	9	2	9	0
ASTEI20_032252	CM023249	complement(60216405..60221920)	facilitated trehalose transporter Tret1-like, transcript variant X4	protein_coding	3436	29	58	2	13	50	61
ASTEI20_032253	CM023249	complement(55116593..55145546)	neurogenic protein mastermind, transcript variant X4	protein_coding	9332	493	624	146	185	495	585
ASTEI20_032254	CM023249	complement(12360542..12362786)	kinetochore protein NDC80 homolog	protein_coding	2180	3	3	1	0	3	4
ASTEI20_032255	CM023250	complement(15835786..15876016)	Ca(2+)/calmodulin-responsive adenylate cyclase, transcript variant X2	protein_coding	10155	122	144	79	61	193	301
ASTEI20_032256	CM023249	complement(2122488..2124701)	peroxisomal membrane protein PMP34	protein_coding	1875	17	20	3	15	24	36
ASTEI20_032257	CM023249	15249825..15351700	trithorax group protein osa, transcript variant X2	protein_coding	7155	1014	859	251	173	339	501
ASTEI20_032258	CM023249	complement(51406428..51430609)	tubulin polyglutamylase TTLL4, transcript variant X4	protein_coding	7055	113	182	113	94	248	304
ASTEI20_032262	CM023248	complement(67512845..67514324)	integumentary mucin C.1-like, transcript variant X1	protein_coding	1285	501	634	123	146	334	663
ASTEI20_032263	JABEOT010000316	92757..93657	chymotrypsin-1-like	protein_coding	768	7	3	3	2	0	0
ASTEI20_032267	CM023249	complement(16020988..16030384)	zinc finger protein 628, transcript variant X2	protein_coding	6707	224	275	87	84	369	387
ASTEI20_032271	CM023249	complement(36338245..36339344)	uncharacterized LOC118509756	protein_coding	927	1	1	0	0	0	4
ASTEI20_032272	CM023249	65743236..65766598	neurogenic protein big brain-like, transcript variant X2	protein_coding	2606	1	5	1	6	5	4
ASTEI20_032273	CM023248	64623141..64629561	protein ROP, transcript variant X1	protein_coding	4577	185	265	171	191	296	368
ASTEI20_032274	CM023249	complement(30720534..30723303)	mitochondrial potassium channel ATP-binding subunit	protein_coding	2551	23	37	8	8	29	58
ASTEI20_032275	CM023249	58252499..58258150	uncharacterized LOC118508981	protein_coding	4936	65	65	32	27	91	104
ASTEI20_032279	CM023248	72394451..72526924	cadherin-87A, transcript variant X2	protein_coding	11101	82	103	58	100	120	170
ASTEI20_032280	CM023248	complement(81712974..81733317)	tachykinin-like peptides receptor 99D, transcript variant X1	protein_coding	4158	8	8	14	18	16	11
ASTEI20_032281	CM023248	92101937..92104227	DNA-directed RNA polymerase II subunit Rpb4	protein_coding	725	4	6	2	2	1	2
ASTEI20_032282	CM023249	complement(53208127..53211034)	equilibrative nucleoside transporter 1, transcript variant X4	protein_coding	2771	63	59	43	24	100	60
ASTEI20_032283	CM023249	5094801..5098314	uncharacterized LOC118510265, transcript variant X2	protein_coding	2645	16	22	2	7	53	45
ASTEI20_032284	CM023249	55330388..55387695	ATP-binding cassette sub-family C member Sur, transcript variant X2	protein_coding	7758	20	48	30	53	42	75
ASTEI20_032285	CM023248	162314..173382	uncharacterized LOC118503335	protein_coding	9990	41	103	32	46	102	152
ASTEI20_032287	CM023249	79681589..79687346	uncharacterized LOC118509147, transcript variant X2	protein_coding	4349	12	17	2	12	28	9
ASTEI20_032288	CM023249	complement(33395210..33396095)	protein obstructor-E-like, transcript variant X2	protein_coding	833	62	68	217	263	526	829
ASTEI20_032289	CM023248	49051047..49061910	cryptochrome-1-like, transcript variant X1	protein_coding	4104	91	120	31	65	189	194
ASTEI20_032290	CM023248	32109696..32110793	uncharacterized LOC118505779	protein_coding	1024	4	2	1	0	5	3
ASTEI20_032292	CM023248	complement(63488376..63502887)	open rectifier potassium channel protein 1, transcript variant X6	protein_coding	5191	75	61	55	79	160	128
ASTEI20_032293	CM023249	complement(375896..377344)	eukaryotic translation initiation factor 3 subunit G	protein_coding	1137	170	226	54	82	201	226
ASTEI20_032295	CM023248	complement(74475859..74476733)	ADP-ribosylation factor-like protein 2-binding protein, transcript variant X1	protein_coding	802	1	1	0	0	7	3
ASTEI20_032296	CM023249	9073913..9074727	flexible cuticle protein 12-like	protein_coding	651	31	12	2	70	13	7
ASTEI20_032299	CM023249	18041634..18070435	PHD finger protein rhinoceros, transcript variant X2	protein_coding	20426	353	574	226	312	741	922
ASTEI20_032300	CM023249	complement(18698044..18699488)	venom allergen 5-like	protein_coding	1383	0	1	0	1	1	7
ASTEI20_032301	CM023249	87555953..87558830	uncharacterized LOC118514064, transcript variant X1	protein_coding	2326	16	37	7	29	49	73
ASTEI20_032303	CM023248	55118087..55129326	uncharacterized LOC118502820, transcript variant X1	protein_coding	10591	149	228	84	87	316	291
ASTEI20_032304	CM023249	81328458..81332925	ATP-dependent DNA/RNA helicase DHX36-like	protein_coding	3956	22	22	4	11	32	33
ASTEI20_032306	CM023249	complement(20151910..20160821)	ATP-dependent RNA helicase dbp2-like	protein_coding	4185	24	13	0	6	38	0
ASTEI20_032307	CM023248	complement(11091495..11095681)	hemicentin-1, transcript variant X3	protein_coding	1767	12	23	4	12	15	26
ASTEI20_032309	CM023249	82649567..82651010	zinc finger protein 330 homolog	protein_coding	1285	16	11	2	5	24	28
ASTEI20_032310	CM023249	23728027..23737999	troponin C, isoallergen Bla g 6.0101-like, transcript variant X2	protein_coding	1676	200	446	363	402	713	614
ASTEI20_032313	CM023249	complement(64432700..64435610)	general odorant-binding protein lush-like	protein_coding	2649	13	18	13	7	4	5
ASTEI20_032314	CM023248	54057793..54060007	poly(A) RNA polymerase, mitochondrial	protein_coding	2154	11	21	8	3	32	37
ASTEI20_032316	CM023249	45871961..45875138	cytochrome b5-related protein, transcript variant X1	protein_coding	2029	263	203	34	54	221	271
ASTEI20_032317	CM023250	2847237..2848818	glutathione S-transferase theta-2-like, transcript variant X3	protein_coding	1509	23	24	7	9	9	24
ASTEI20_032318	CM023249	complement(82478891..82482520)	uncharacterized LOC118513667	protein_coding	1401	53	71	12	16	55	58
ASTEI20_032319	CM023249	50666400..50670494	uncharacterized protein K02A2.6-like	protein_coding	4095	5	24	5	7	4	0
ASTEI20_032320	CM023249	complement(26522173..26523530)	microtubule-associated protein RP/EB family member 1-like	protein_coding	1203	10	16	3	0	65	82
ASTEI20_032321	CM023248	complement(50327939..50329635)	uncharacterized LOC118502541	protein_coding	1543	1	1	0	2	0	3
ASTEI20_032322	CM023248	complement(40667712..40674278)	4-hydroxybutyrate coenzyme A transferase	protein_coding	2686	288	304	80	70	197	256
ASTEI20_032323	CM023248	78685585..78704614	uncharacterized LOC118502465	protein_coding	4777	65	79	39	45	113	129
ASTEI20_032327	CM023250	complement(14383331..14394845)	delta-sarcoglycan	protein_coding	3211	4	8	5	9	25	16
ASTEI20_032328	CM023249	6552716..6554730	protein downstream neighbor of son homolog	protein_coding	1956	7	14	0	1	30	36
ASTEI20_032329	CM023249	complement(55855325..56057903)	carboxypeptidase N subunit 2, transcript variant X5	protein_coding	9879	10	18	6	21	39	33
ASTEI20_032331	CM023248	46992553..46994116	complement component 1 Q subcomponent-binding protein, mitochondrial	protein_coding	1229	62	42	22	14	126	102
ASTEI20_032333	CM023250	262971..266619	F-box/LRR-repeat protein 4, transcript variant X1	protein_coding	2558	35	42	24	30	38	46
ASTEI20_032334	CM023248	complement(46003398..46004997)	39S ribosomal protein L37, mitochondrial	protein_coding	1445	10	4	4	2	17	10
ASTEI20_032336	CM023248	92139826..92145839	tetratricopeptide repeat protein 39C-like, transcript variant X1	protein_coding	3046	1	27	16	6	29	58
ASTEI20_032337	CM023248	93038128..93042660	uncharacterized LOC118517520	protein_coding	3619	16	27	13	11	24	25
ASTEI20_032338	CM023248	31019957..31021527	regulator of microtubule dynamics protein 1-like	protein_coding	1503	15	4	2	4	13	9
ASTEI20_032339	CM023250	complement(7198600..7200756)	phospholipase A2 inhibitor	protein_coding	1924	10	21	4	9	25	31
ASTEI20_032340	CM023248	15048151..15049281	uncharacterized LOC118506320	protein_coding	1047	12	20	0	3	10	15
ASTEI20_032342	CM023248	complement(11622504..11627467)	sphingolipid delta(4)-desaturase DES1	protein_coding	2186	43	60	7	18	36	62
ASTEI20_032343	CM023248	complement(56813505..56816062)	myosin regulatory light chain 2, smooth muscle minor isoform	protein_coding	1448	0	2	0	0	8	4
ASTEI20_032345	JABEOT010000130	complement(27334..29914)	U4/U6.U5 small nuclear ribonucleoprotein 27 kDa protein-like	protein_coding	1844	12	29	6	0	28	30
ASTEI20_032347	CM023250	9085082..9097149	alpha-protein kinase 1-like, transcript variant X1	protein_coding	9105	77	138	72	85	261	275
ASTEI20_032348	CM023249	complement(74802868..74823619)	guanine nucleotide-binding protein subunit alpha homolog	protein_coding	4891	40	59	34	42	114	141
ASTEI20_032350	CM023248	complement(18048903..18050476)	sphingolipid delta(4)-desaturase DES1-like	protein_coding	1574	3	12	0	2	6	7
ASTEI20_032354	CM023249	55704955..55724529	vacuolar protein sorting-associated protein 13D, transcript variant X1	protein_coding	14968	587	659	255	268	787	881
ASTEI20_032355	CM023248	complement(43924281..43969581)	allatostatin-A receptor, transcript variant X3	protein_coding	5169	15	12	11	24	6	9
ASTEI20_032356	CM023248	complement(50650612..50732796)	serine-rich adhesin for platelets-like	protein_coding	5730	59	78	53	43	119	119
ASTEI20_032357	CM023248	complement(93648612..93651642)	elongation of very long chain fatty acids protein AAEL008004-like, transcript variant X1	protein_coding	2777	1	0	0	1	10	9
ASTEI20_032359	CM023248	12399471..12442968	protein 4.1 homolog, transcript variant X2	protein_coding	8984	539	577	266	273	454	532
ASTEI20_032362	CM023248	91691744..91697712	zinc finger protein 624-like	protein_coding	1235	6	7	7	1	8	20
ASTEI20_032363	CM023249	complement(74044248..74045069)	ATP synthase subunit g, mitochondrial	protein_coding	620	579	548	275	237	498	701
ASTEI20_032365	CM023249	87492598..87496184	uncharacterized LOC118514063	protein_coding	2718	14	17	19	20	24	45
ASTEI20_032367	CM023250	complement(17197559..17653644)	dopamine receptor 2, transcript variant X16	protein_coding	15688	7	13	10	23	10	34
ASTEI20_032368	CM023248	complement(57334682..57343425)	putative sodium-dependent multivitamin transporter, transcript variant X2	protein_coding	4244	126	172	215	122	396	553
ASTEI20_032370	CM023248	89466282..89472987	protein fork head, transcript variant X2	protein_coding	6706	145	225	52	84	171	177
ASTEI20_032371	CM023249	complement(80012489..80025651)	uncharacterized LOC118509162, transcript variant X1	protein_coding	5184	50	42	29	56	52	98
ASTEI20_032373	CM023249	complement(72497874..72500818)	glycosyltransferase-like domain-containing protein 1-like	protein_coding	2533	4	8	5	0	16	16
ASTEI20_032376	CM023249	complement(29324777..29330672)	intraflagellar transport protein 172 homolog	protein_coding	5694	2	2	3	3	0	1
ASTEI20_032377	CM023248	complement(69384267..69392614)	cartilage oligomeric matrix protein	protein_coding	3709	81	65	24	27	59	44
ASTEI20_032381	CM023248	complement(7139719..7141203)	spermidine synthase	protein_coding	1320	48	57	25	17	212	263
ASTEI20_032382	CM023248	26675992..26677374	inosine-uridine preferring nucleoside hydrolase-like	protein_coding	1258	21	9	4	0	5	16
ASTEI20_032384	CM023249	31343191..31522530	bifunctional heparan sulfate N-deacetylase/N-sulfotransferase	protein_coding	7741	85	132	57	83	199	227
ASTEI20_032385	CM023249	complement(70135368..70139183)	prolyl endopeptidase, transcript variant X1	protein_coding	3161	112	89	27	28	145	131
ASTEI20_032386	CM023249	complement(20481222..20481940)	uncharacterized LOC118512805, transcript variant X3	protein_coding	637	66	16	3	11	25	32
ASTEI20_032387	CM023248	68627882..68641280	uncharacterized LOC118504499	protein_coding	3371	43	66	87	108	282	234
ASTEI20_032388	CM023249	complement(15001112..15005250)	forkhead box protein K1-like	protein_coding	4057	0	3	7	9	5	12
ASTEI20_032391	CM023249	34263509..34275600	centromere-associated protein E-like, transcript variant X1	protein_coding	7639	183	302	113	88	781	777
ASTEI20_032392	CM023249	1479718..1480456	histidine triad nucleotide-binding protein 3, transcript variant X1	protein_coding	673	3	0	0	0	4	3
ASTEI20_032393	CM023248	complement(7521934..7526923)	uncharacterized LOC118505278	protein_coding	4840	41	42	12	12	56	50
ASTEI20_032394	CM023249	3791519..3792668	uncharacterized LOC118514478	protein_coding	894	14	8	4	3	11	25
ASTEI20_032396	CM023248	60291182..60302510	diuretic hormone class 2	protein_coding	665	9	25	6	3	24	21
ASTEI20_032399	CM023248	complement(42909363..42918140)	heat shock protein 70 A1	protein_coding	2311	0	4	0	11	0	4
ASTEI20_032400	CM023248	78213581..78214488	uncharacterized LOC118508478	protein_coding	761	31	26	11	13	17	24
ASTEI20_032401	CM023248	30532473..30535016	dehydrogenase/reductase SDR family member 7	protein_coding	2102	37	61	9	16	31	36
ASTEI20_032405	CM023249	53082467..53085090	zinc finger protein weckle-like	protein_coding	2489	4	11	3	1	15	17
ASTEI20_032406	CM023248	complement(51750885..51804701)	uncharacterized LOC118502665, transcript variant X4	protein_coding	3047	75	102	33	46	79	66
ASTEI20_032408	CM023249	16671035..16703972	probable chitinase 10, transcript variant X2	protein_coding	5014	8	13	2	41	11	20
ASTEI20_032409	CM023250	14192258..14204258	loricrin, transcript variant X5	protein_coding	7429	33	59	24	39	57	95
ASTEI20_032410	CM023249	23743391..23748223	troponin C, isoallergen Bla g 6.0101-like, transcript variant X6	protein_coding	1979	4	7	11	6	6	4
ASTEI20_032412	CM023248	57025561..57027507	uncharacterized LOC118502995	protein_coding	1879	4	10	1	4	19	13
ASTEI20_032413	CM023249	19019697..19023578	gastrula zinc finger protein XlCGF49.1-like, transcript variant X2	protein_coding	2961	27	44	7	16	58	80
ASTEI20_032414	CM023248	27018787..27029475	uncharacterized protein KIAA0930 homolog, transcript variant X1	protein_coding	4595	59	53	19	33	40	48
ASTEI20_032417	CM023248	complement(18504569..18558332)	phosphatase Herzog, transcript variant X1	protein_coding	8140	138	232	73	91	244	285
ASTEI20_032418	CM023248	complement(48112286..48116754)	DNA damage-binding protein 1	protein_coding	3845	116	130	77	46	231	213
ASTEI20_032420	CM023249	86291006..86296116	DNA-directed RNA polymerase, mitochondrial	protein_coding	4439	300	322	111	103	264	217
ASTEI20_032422	CM023248	complement(54405977..54447537)	histone-lysine N-methyltransferase, H3 lysine-79 specific-like, transcript variant X4	protein_coding	11434	125	270	116	129	385	451
ASTEI20_032424	CM023248	28862419..28883008	ATP-binding cassette sub-family A member 12, transcript variant X1	protein_coding	7231	415	524	126	89	345	396
ASTEI20_032425	CM023249	3323290..3365642	uncharacterized LOC118509954, transcript variant X2	protein_coding	4710	6	9	1	2	14	22
ASTEI20_032426	CM023248	62538490..62568527	ATP-binding cassette sub-family G member 1-like	protein_coding	7117	81	108	32	54	105	164
ASTEI20_032428	CM023248	complement(61969101..61971143)	male-specific lethal 3 homolog	protein_coding	1807	17	28	6	1	8	35
ASTEI20_032430	CM023248	46120132..46123108	cytochrome P450 4d2-like, transcript variant X2	protein_coding	2010	34	23	4	20	17	24
ASTEI20_032431	CM023249	complement(60277496..60278551)	ATPase inhibitor mai-2, mitochondrial-like	protein_coding	680	41	47	18	8	26	34
ASTEI20_032433	CM023249	34465111..34483807	unconventional myosin-Va, transcript variant X1	protein_coding	7725	163	290	126	152	339	427
ASTEI20_032434	CM023249	complement(74670751..74705160)	ABC transporter G family member 6-like	protein_coding	5353	150	144	67	36	125	185
ASTEI20_032435	CM023250	20493633..20497173	uncharacterized LOC118513619, transcript variant X1	protein_coding	3285	7	13	6	5	8	14
ASTEI20_032437	JABEOT010000064	complement(17353..39020)	uncharacterized LOC118516408	protein_coding	2665	22	19	8	9	7	5
ASTEI20_032439	CM023248	55374532..55376456	vesicle transport protein GOT1B	protein_coding	957	3	8	2	0	2	7
ASTEI20_032441	CM023249	complement(12090991..12098648)	citron rho-interacting kinase	protein_coding	6351	17	43	21	8	60	66
ASTEI20_032443	CM023249	78640053..78642168	uncharacterized LOC118514671	protein_coding	1878	25	18	9	27	39	64
ASTEI20_032444	CM023248	5649830..5722084	protein amalgam-like, transcript variant X1	protein_coding	3261	7	10	4	7	7	24
ASTEI20_032446	CM023248	complement(64668419..64670110)	mesencephalic astrocyte-derived neurotrophic factor homolog	protein_coding	1420	81	104	19	9	101	114
ASTEI20_032447	CM023249	59828775..60009978	uncharacterized LOC118510004	protein_coding	12191	24	47	25	68	87	120
ASTEI20_032449	CM023249	complement(3138993..3148380)	coiled-coil domain-containing protein 102A, transcript variant X2	protein_coding	3814	25	30	25	19	88	66
ASTEI20_032450	CM023248	6558678..6565136	RNA/RNP complex-1-interacting phosphatase-like	protein_coding	1480	50	80	30	23	80	83
ASTEI20_032451	CM023249	87001735..87003480	cell division control protein 1-like, transcript variant X1	protein_coding	1618	7	21	10	4	18	28
ASTEI20_032452	CM023249	complement(86416037..86424079)	sodium/potassium-transporting ATPase subunit beta-1-like, transcript variant X4	protein_coding	2332	584	676	376	366	1495	1631
ASTEI20_032453	CM023250	13315401..13339651	phosphatidylinositol 4,5-bisphosphate 3-kinase catalytic subunit beta isoform, transcript variant X3	protein_coding	13234	137	196	70	88	301	311
ASTEI20_032455	CM023248	21093224..21098151	uncharacterized LOC118503496	protein_coding	4574	41	66	44	38	130	132
ASTEI20_032456	CM023248	53110430..53113970	conserved oligomeric Golgi complex subunit 3	protein_coding	3131	7	26	5	2	22	30
ASTEI20_032457	CM023250	6254204..6258896	serine protease persephone-like, transcript variant X2	protein_coding	3423	74	62	29	15	99	126
ASTEI20_032460	CM023250	complement(6690091..6694829)	putative fatty acyl-CoA reductase CG5065	protein_coding	3402	0	1	5	4	0	2
ASTEI20_032462	CM023248	complement(40952668..40958574)	titin	protein_coding	5683	2	3	1	2	4	7
ASTEI20_032463	CM023249	complement(5806173..5809429)	WD repeat domain phosphoinositide-interacting protein 2	protein_coding	2990	67	82	28	40	93	106
ASTEI20_032464	CM023250	complement(5294198..5297705)	protein sel-1 homolog 1	protein_coding	3296	140	128	33	34	156	157
ASTEI20_032465	CM023249	43432730..43437837	ubiquitin-like modifier-activating enzyme atg7	protein_coding	2212	15	26	10	6	14	25
ASTEI20_032472	CM023249	complement(47488112..47490520)	uncharacterized protein KIAA2013 homolog	protein_coding	2336	23	33	8	8	52	57
ASTEI20_032473	CM023249	88406308..88411581	probable aconitate hydratase, mitochondrial, transcript variant X2	protein_coding	3479	2010	1314	514	422	1361	1308
ASTEI20_032474	CM023249	complement(10753137..10756210)	zinc finger and BTB domain-containing protein 17-like	protein_coding	2300	11	18	22	15	40	41
ASTEI20_032475	CM023249	complement(46720172..46721064)	DNA-directed RNA polymerases I, II, and III subunit RPABC1	protein_coding	817	22	11	11	4	12	25
ASTEI20_032476	CM023249	complement(685559..717541)	uncharacterized LOC118513600, transcript variant X9	protein_coding	15018	124	122	49	40	25	79
ASTEI20_032480	CM023248	complement(55152608..55178117)	mucin-5AC	protein_coding	6541	41	47	22	20	83	81
ASTEI20_032481	CM023248	complement(63711978..63803402)	zinc finger protein 395	protein_coding	13643	380	487	235	409	461	685
ASTEI20_032483	CM023248	8055523..8063645	polyadenylate-binding protein	protein_coding	5149	2887	3253	1119	1452	3316	4389
ASTEI20_032484	CM023249	complement(77420127..77517217)	uncharacterized LOC118511241	protein_coding	8212	10	29	25	31	37	39
ASTEI20_032487	CM023248	complement(25127359..25129464)	ATPase WRNIP1-like	protein_coding	1969	8	8	2	4	2	13
ASTEI20_032488	CM023249	complement(25163093..25269470)	calsyntenin-1, transcript variant X16	protein_coding	9351	428	576	203	304	626	689
ASTEI20_032490	CM023249	complement(69345467..69372348)	solute carrier family 66 member 2, transcript variant X1	protein_coding	7249	205	245	136	115	202	270
ASTEI20_032491	CM023249	complement(21288640..21293533)	xenotropic and polytropic retrovirus receptor 1, transcript variant X3	protein_coding	3488	13	23	9	8	14	16
ASTEI20_032492	CM023249	complement(812887..825210)	proton-coupled amino acid transporter-like protein pathetic	protein_coding	3433	342	419	255	220	667	687
ASTEI20_032493	CM023250	15976431..15987908	proton-coupled amino acid transporter-like protein CG1139, transcript variant X1	protein_coding	6271	10	26	13	23	34	51
ASTEI20_032494	CM023248	209136..211235	peptide methionine sulfoxide reductase-like	protein_coding	1618	393	262	113	11	165	86
ASTEI20_032495	CM023249	87759979..87769209	transport and Golgi organization protein 1	protein_coding	5395	123	193	56	53	223	199
ASTEI20_032496	CM023250	complement(2892836..2894663)	serine--tRNA ligase, mitochondrial	protein_coding	1768	9	14	10	6	29	21
ASTEI20_032498	CM023250	complement(10691462..10697325)	glycine receptor subunit alpha-4-like, transcript variant X2	protein_coding	5457	2	1	3	1	4	10
ASTEI20_032501	JABEOT010000325	complement(30406..45792)	uncharacterized LOC118516418, transcript variant X2	protein_coding	9653	30	43	25	36	0	1
ASTEI20_032503	CM023248	complement(33088933..33092066)	trifunctional enzyme subunit beta, mitochondrial	protein_coding	2256	366	219	77	31	358	293
ASTEI20_032504	CM023250	complement(16212101..16219073)	mucin-5AC-like, transcript variant X2	protein_coding	4504	309	392	116	97	377	617
ASTEI20_032505	CM023248	63701559..63706943	protein ABHD18, transcript variant X2	protein_coding	3489	621	303	120	13	85	94
ASTEI20_032506	CM023249	complement(20111360..20113404)	methyl farnesoate epoxidase-like	protein_coding	1884	0	3	1	0	1	6
ASTEI20_032507	CM023248	complement(85717352..85730688)	uncharacterized LOC118504923	protein_coding	11427	287	423	541	519	1434	1370
ASTEI20_032508	CM023249	complement(62940022..62964357)	zinc transporter 2-like, transcript variant X3	protein_coding	2586	37	31	7	10	49	81
ASTEI20_032513	CM023249	5185209..5188576	protein lethal(2)denticleless	protein_coding	3267	40	69	21	10	135	94
ASTEI20_032515	CM023248	complement(39052046..39053547)	uncharacterized LOC118507786	protein_coding	1372	50	43	13	28	15	61
ASTEI20_032516	CM023248	82616840..82618590	uncharacterized LOC118505678	protein_coding	1673	9	23	6	17	18	26
ASTEI20_032517	JABEOT010000017	11792..12700	uncharacterized LOC118515142	protein_coding	909	0	2	0	3	0	0
ASTEI20_032520	CM023249	complement(22805379..22807100)	mitochondrial inner membrane protein OXA1L	protein_coding	1569	40	38	9	16	69	78
ASTEI20_032521	CM023248	86518974..86519582	small nuclear ribonucleoprotein F	protein_coding	540	17	17	1	2	9	26
ASTEI20_032522	CM023248	92745..96027	ceramide glucosyltransferase, transcript variant X2	protein_coding	2818	49	100	67	37	55	86
ASTEI20_032523	CM023248	60180450..60184424	coatomer subunit beta	protein_coding	3571	126	150	47	44	185	217
ASTEI20_032524	CM023250	complement(74802..77350)	glutathione S-transferase 1-1	protein_coding	2469	27	50	7	19	33	38
ASTEI20_032525	CM023249	86089405..86093431	UV radiation resistance-associated gene protein, transcript variant X2	protein_coding	2946	32	39	16	16	61	68
ASTEI20_032526	CM023248	complement(45902857..45909725)	RUN domain-containing protein 1	protein_coding	5938	12	26	4	7	5	27
ASTEI20_032527	CM023249	complement(46629505..46638773)	phosphatidylinositol-binding clathrin assembly protein LAP, transcript variant X5	protein_coding	6090	155	282	102	114	285	340
ASTEI20_032528	JABEOT010000049	3516..5646	DNA polymerase delta subunit 2-like, transcript variant X1	protein_coding	1534	2	12	0	0	25	27
ASTEI20_032529	CM023249	34628358..34650401	protein wech	protein_coding	10048	62	216	61	44	317	362
ASTEI20_032530	CM023249	9103173..9121856	uncharacterized LOC118513035	protein_coding	4062	29	34	20	27	28	12
ASTEI20_032531	CM023249	52789837..52793244	coiled-coil domain-containing protein 40-like	protein_coding	3149	0	3	2	1	0	0
ASTEI20_032533	JABEOT010000078	29636..32761	kinesin-like protein KIF23	protein_coding	2892	4	6	5	3	18	33
ASTEI20_032534	CM023248	complement(61957128..61960297)	putative sodium-coupled neutral amino acid transporter 10	protein_coding	2948	31	50	8	11	31	54
ASTEI20_032535	JABEOT010000172	complement(51339..52123)	NADH dehydrogenase [ubiquinone] 1 alpha subcomplex subunit 7-like	protein_coding	539	32	25	10	23	0	0
ASTEI20_032536	CM023248	549103..554035	uncharacterized LOC118506177	protein_coding	3450	5	10	8	6	20	35
ASTEI20_032537	CM023249	complement(44706213..44712732)	uncharacterized LOC118511039, transcript variant X1	protein_coding	4997	39	64	49	35	56	52
ASTEI20_032538	CM023249	complement(36682114..36684906)	RNA polymerase II-associated protein 3	protein_coding	2395	9	36	9	13	31	51
ASTEI20_032540	CM023249	complement(50523345..50528418)	putative SERF-like protein	protein_coding	1868	136	238	28	41	116	156
ASTEI20_032541	CM023249	complement(41564310..41567397)	ubiquitin-conjugating enzyme E2-22 kDa, transcript variant X1	protein_coding	1962	61	101	27	26	89	107
ASTEI20_032542	CM023250	13309606..13313044	uncharacterized LOC118508952	protein_coding	2550	1	4	6	0	7	3
ASTEI20_032543	CM023249	complement(70731933..70793807)	restin homolog, transcript variant X3	protein_coding	8379	247	307	82	114	217	291
ASTEI20_032546	CM023249	complement(7014248..7016757)	putative protein TPRXL, transcript variant X2	protein_coding	2433	3	0	0	3	2	1
ASTEI20_032547	CM023250	complement(3656493..3675408)	uncharacterized LOC118504694, transcript variant X1	protein_coding	10691	216	258	78	141	259	282
ASTEI20_032548	CM023249	complement(70856737..70858531)	trans-1,2-dihydrobenzene-1,2-diol dehydrogenase-like	protein_coding	1516	25	11	11	2	6	3
ASTEI20_032550	CM023248	complement(3351000..3362259)	mitogen-activated protein kinase kinase kinase kinase 5, transcript variant X2	protein_coding	6024	85	138	49	69	178	176
ASTEI20_032551	CM023248	47776829..47777956	transmembrane protein 208	protein_coding	903	4	16	0	0	5	16
ASTEI20_032552	CM023248	28722199..28750325	uncharacterized LOC118506068, transcript variant X2	protein_coding	1749	0	0	0	0	3	5
ASTEI20_032553	CM023249	37436679..37451158	uncharacterized LOC118511826	protein_coding	2797	17	10	7	9	17	22
ASTEI20_032554	CM023249	1717745..1724773	muscle M-line assembly protein unc-89, transcript variant X3	protein_coding	5455	159	97	67	83	117	97
ASTEI20_032556	CM023248	77096248..77099252	uncharacterized LOC118502464	protein_coding	2262	7	17	15	12	4	8
ASTEI20_032557	CM023248	complement(61250655..61260752)	TBC1 domain family member whacked	protein_coding	3383	84	116	50	34	76	117
ASTEI20_032558	CM023249	54685628..54903208	protein outspread, transcript variant X1	protein_coding	10222	235	361	216	271	581	540
ASTEI20_032559	CM023248	65447774..65452603	ras-like protein 2	protein_coding	2997	72	152	63	78	124	192
ASTEI20_032560	CM023249	10777936..10780002	UDP-glucosyltransferase 2-like	protein_coding	1806	26	24	11	16	20	23
ASTEI20_032561	CM023248	18720910..18723561	retinoid-inducible serine carboxypeptidase-like	protein_coding	1533	23	31	73	104	78	109
ASTEI20_032562	CM023248	complement(64574661..64578645)	AP-3 complex subunit beta-2	protein_coding	3759	21	34	9	8	45	50
ASTEI20_032563	CM023250	complement(3564842..3567625)	transmembrane protein 120 homolog, transcript variant X1	protein_coding	1806	42	53	16	11	33	64
ASTEI20_032565	CM023248	complement(32064673..32076115)	MAP kinase-activated protein kinase 2	protein_coding	2746	51	86	38	36	96	187
ASTEI20_032567	CM023248	10596766..10599180	zinc finger protein 660-like	protein_coding	2274	9	10	7	4	9	14
ASTEI20_032568	CM023249	complement(35009412..35010475)	uncharacterized LOC118509773	protein_coding	992	0	6	4	2	0	0
ASTEI20_032570	CM023248	17112803..17132641	oxysterol-binding protein 1, transcript variant X1	protein_coding	4416	124	158	101	82	277	276
ASTEI20_032571	CM023249	55410866..55608541	uncharacterized LOC118513433, transcript variant X3	protein_coding	11285	4	10	10	16	29	33
ASTEI20_032572	CM023248	complement(47947575..47956512)	cilia- and flagella-associated protein 43, transcript variant X2	protein_coding	5321	0	4	0	0	0	1
ASTEI20_032574	CM023249	complement(69891514..69894175)	protein-glucosylgalactosylhydroxylysine glucosidase-like	protein_coding	2513	33	50	52	15	17	28
ASTEI20_032576	CM023248	complement(11258239..11279672)	ALK tyrosine kinase receptor, transcript variant X3	protein_coding	14245	193	303	114	173	196	282
ASTEI20_032577	CM023248	32146403..32155181	ubiquitin-like modifier-activating enzyme 1	protein_coding	4797	608	810	291	347	960	1051
ASTEI20_032578	CM023249	42566990..42576305	Meckel syndrome type 1 protein homolog, transcript variant X2	protein_coding	2459	20	42	21	25	86	71
ASTEI20_032579	CM023250	1639366..1644038	SET domain-containing protein SmydA-8-like, transcript variant X1	protein_coding	3234	23	40	17	23	40	54
ASTEI20_032580	CM023249	complement(49477548..49478587)	39S ribosomal protein L13, mitochondrial	protein_coding	777	19	27	12	1	12	26
ASTEI20_032581	CM023248	complement(56468128..56469994)	uncharacterized LOC118502943	protein_coding	1867	32	41	0	26	45	30
ASTEI20_032583	CM023248	82349744..82351806	glyoxylate reductase/hydroxypyruvate reductase, transcript variant X2	protein_coding	1833	21	26	12	11	34	33
ASTEI20_032584	CM023248	complement(24112642..24151364)	protein cortex-like, transcript variant X1	protein_coding	2512	1	9	1	4	26	27
ASTEI20_032586	CM023248	complement(9499200..9520016)	ras association domain-containing protein 10, transcript variant X2	protein_coding	3889	10	9	0	6	16	14
ASTEI20_032587	CM023248	16662121..16724375	autophagy protein 5, transcript variant X3	protein_coding	17250	15	26	16	27	52	88
ASTEI20_032588	CM023248	46737130..46739043	histone acetyltransferase type B catalytic subunit	protein_coding	1703	78	94	28	24	76	131
ASTEI20_032590	CM023248	2866630..2874529	orcokinin peptides type A-like, transcript variant X2	protein_coding	1525	10	17	2	10	5	19
ASTEI20_032591	CM023249	complement(68688463..68689524)	uncharacterized LOC118514608	protein_coding	913	8	13	2	3	8	18
ASTEI20_032593	CM023248	complement(90330208..90332966)	cleft lip and palate transmembrane protein 1-like protein	protein_coding	2311	12	9	3	5	10	21
ASTEI20_032594	CM023249	complement(45605329..45607322)	acetylcholine receptor subunit delta-like	protein_coding	1479	2	1	2	0	0	0
ASTEI20_032595	CM023248	40036616..40043409	titin homolog	protein_coding	5810	78	164	50	63	381	283
ASTEI20_032596	CM023249	complement(22992509..22994664)	innexin inx2	protein_coding	1970	9	26	6	5	61	68
ASTEI20_032597	CM023250	11448969..11491128	uncharacterized LOC118507366, transcript variant X1	protein_coding	12372	68	105	67	104	183	204
ASTEI20_032598	CM023249	49483738..49485382	tRNA (adenine(58)-N(1))-methyltransferase non-catalytic subunit TRM6	protein_coding	1572	23	25	10	2	22	29
ASTEI20_032599	CM023248	complement(15049282..15051669)	nucleolar GTP-binding protein 2	protein_coding	2388	171	205	45	44	157	160
ASTEI20_032600	CM023248	38218654..38226726	uncharacterized LOC118504819, transcript variant X1	protein_coding	7869	0	17	4	0	4	5
ASTEI20_032601	CM023249	complement(30264227..30265438)	zinc finger matrin-type protein 2	protein_coding	1132	10	22	3	6	0	9
ASTEI20_032602	JABEOT010000159	complement(72345..77114)	general odorant-binding protein 84a-like, transcript variant X2	protein_coding	825	1	5	1	1	2	6
ASTEI20_032603	CM023248	complement(83676411..83679377)	cilia- and flagella-associated protein 157	protein_coding	2967	0	0	1	1	3	2
ASTEI20_032604	CM023248	complement(24676855..24694033)	phosphatidylinositol 4,5-bisphosphate 5-phosphatase A-like, transcript variant X5	protein_coding	3688	85	99	27	39	78	120
ASTEI20_032605	CM023249	complement(27238595..27264139)	uncharacterized LOC118511518	protein_coding	9457	105	169	81	56	131	187
ASTEI20_032606	CM023248	complement(90583390..90589343)	myelin expression factor 2	protein_coding	3384	63	126	40	41	98	185
ASTEI20_032607	CM023248	47068420..47151802	casein kinase I, transcript variant X1	protein_coding	12311	422	660	462	618	899	841
ASTEI20_032608	CM023249	complement(61193825..61204480)	aquaporin AQPcic, transcript variant X1	protein_coding	2114	49	65	58	93	74	146
ASTEI20_032610	CM023248	complement(30783350..30794763)	uncharacterized LOC118508059, transcript variant X2	protein_coding	5414	0	3	2	0	1	6
ASTEI20_032611	CM023249	71658617..71659721	calcium and integrin-binding protein 1-like	protein_coding	820	7	3	4	10	12	8
ASTEI20_032612	CM023248	81489931..81492964	vacuolar protein sorting-associated protein 72 homolog	protein_coding	2826	6	14	9	17	21	18
ASTEI20_032615	CM023248	2230225..2231745	transmembrane protein 19, transcript variant X2	protein_coding	1389	12	21	0	4	9	9
ASTEI20_032616	CM023249	22500184..22553625	agrin, transcript variant X1	protein_coding	3418	1	2	1	3	3	1
ASTEI20_032619	CM023248	complement(83571307..83586349)	zinc finger protein 211, transcript variant X10	protein_coding	3713	12	18	2	16	24	23
ASTEI20_032620	CM023249	35516433..35536361	calcium release-activated calcium channel protein 1, transcript variant X1	protein_coding	4800	46	56	41	21	54	68
ASTEI20_032621	CM023249	complement(1835408..1839432)	uncharacterized LOC118512149	protein_coding	2273	34	49	17	10	46	62
ASTEI20_032622	CM023249	41778572..41779840	glycosylphosphatidylinositol anchor biosynthesis protein 11, transcript variant X1	protein_coding	1210	4	8	3	2	9	7
ASTEI20_032623	CM023248	90538304..90549623	patched domain-containing protein 3-like, transcript variant X2	protein_coding	3971	37	41	11	14	32	34
ASTEI20_032624	CM023248	complement(43119304..43126846)	serine-arginine protein 55, transcript variant X9	protein_coding	6758	193	324	190	142	446	574
ASTEI20_032625	CM023249	76843450..76911440	uncharacterized LOC118510869, transcript variant X1	protein_coding	9646	10	18	25	32	17	34
ASTEI20_032626	CM023249	22838673..22840593	UPF0489 protein C5orf22 homolog	protein_coding	1921	54	65	19	15	83	75
ASTEI20_032627	CM023250	14782600..14785063	serine/threonine-protein kinase ULK3	protein_coding	2361	14	22	2	2	6	26
ASTEI20_032631	JABEOT010000129	complement(86056..95395)	uncharacterized LOC118517325	protein_coding	9340	27	45	23	11	72	63
ASTEI20_032632	CM023249	complement(87985892..87990184)	ubiA prenyltransferase domain-containing protein 1 homolog	protein_coding	4165	57	85	40	28	137	126
ASTEI20_032634	CM023248	complement(92149090..92156973)	trichohyalin, transcript variant X4	protein_coding	5607	120	88	68	35	82	110
ASTEI20_032635	CM023249	44348007..44352388	adenylate kinase isoenzyme 6 homolog	protein_coding	4236	14	37	28	28	42	64
ASTEI20_032636	CM023248	71141461..71143434	probable asparagine synthetase [glutamine-hydrolyzing]	protein_coding	1974	52	35	19	57	43	69
ASTEI20_032637	CM023249	complement(42477656..42481767)	transcription elongation regulator 1	protein_coding	3542	22	38	22	9	50	54
ASTEI20_032638	CM023249	47928123..47936053	glycoprotein-N-acetylgalactosamine 3-beta-galactosyltransferase 1-like, transcript variant X3	protein_coding	5504	27	50	16	28	47	61
ASTEI20_032639	CM023249	complement(72903136..72906304)	torsin-like protein, transcript variant X2	protein_coding	1509	19	6	3	2	15	24
ASTEI20_032640	JABEOT010000402	37725..43523	uncharacterized LOC118516631, transcript variant X7	protein_coding	2943	0	12	0	0	0	4
ASTEI20_032641	CM023248	75047388..75053801	ubiquitin domain-containing protein 1	protein_coding	3298	147	202	52	49	219	240
ASTEI20_032642	CM023250	complement(15229687..15233564)	sphingomyelin phosphodiesterase 4, transcript variant X3	protein_coding	3044	11	21	3	6	29	39
ASTEI20_032643	CM023249	complement(84692538..84694813)	lamin Dm0-like, transcript variant X2	protein_coding	2190	33	50	30	7	77	99
ASTEI20_032644	CM023248	35603445..35611976	ATP-binding cassette sub-family A member 5-like, transcript variant X2	protein_coding	7428	35	40	31	52	71	83
ASTEI20_032646	CM023248	47292611..47294083	leucine-rich repeat-containing protein 4B-like	protein_coding	1388	44	16	6	4	19	23
ASTEI20_032647	CM023248	complement(67483071..67484776)	probable cytochrome P450 6a13	protein_coding	1643	4	5	3	5	0	6
ASTEI20_032650	CM023248	complement(30904274..30920338)	uncharacterized LOC118507389	protein_coding	10477	63	51	12	18	76	97
ASTEI20_032651	CM023249	23324484..23326427	carboxypeptidase B-like	protein_coding	1611	124	131	79	101	65	80
ASTEI20_032652	CM023248	complement(47422509..47427642)	protein suppressor of white apricot, transcript variant X2	protein_coding	4113	48	77	30	51	122	124
ASTEI20_032655	CM023249	complement(21020628..21023919)	casein kinase II subunit alpha	protein_coding	3292	346	366	140	148	392	454
ASTEI20_032656	CM023248	complement(61363851..61366409)	bifunctional lysine-specific demethylase and histidyl-hydroxylase NO66	protein_coding	2497	55	52	24	22	118	136
ASTEI20_032658	CM023249	complement(27913863..27969029)	uncharacterized LOC118511799, transcript variant X4	protein_coding	4680	80	114	39	46	121	115
ASTEI20_032659	CM023250	complement(13180811..13182135)	complex I intermediate-associated protein 30, mitochondrial	protein_coding	1238	50	31	10	1	17	28
ASTEI20_032660	CM023248	39768580..39769214	ER membrane protein complex subunit 6	protein_coding	569	20	10	9	6	19	7
ASTEI20_032661	CM023249	4739576..4901499	supervillin, transcript variant X5	protein_coding	25321	1131	1432	585	692	1484	1746
ASTEI20_032662	CM023248	complement(37075692..37077601)	UDP-glucuronosyltransferase 3A2-like	protein_coding	1783	3	9	2	5	5	4
ASTEI20_032663	CM023249	complement(63187884..63188836)	uncharacterized LOC118509873	protein_coding	889	1	0	1	0	2	1
ASTEI20_032665	CM023248	54294107..54360570	atrial natriuretic peptide receptor 3	protein_coding	5220	5	14	13	15	33	37
ASTEI20_032668	CM023249	complement(68113785..68117754)	UDP-glucose 4-epimerase-like	protein_coding	1603	14	13	5	9	3	14
ASTEI20_032669	CM023249	complement(864142..880876)	protein bunched, class 2/F/G isoform	protein_coding	6156	17	15	17	10	31	18
ASTEI20_032672	CM023249	complement(7331335..7528620)	AF4/FMR2 family member lilli, transcript variant X8	protein_coding	11078	159	173	91	154	166	296
ASTEI20_032673	CM023249	70575584..70576751	glutathione S-transferase 1-like	protein_coding	1083	15	14	5	2	10	13
ASTEI20_032674	CM023248	complement(1931273..1932643)	muscle-specific protein 20	protein_coding	1206	222	338	177	113	243	223
ASTEI20_032675	CM023249	complement(34001910..34003610)	uncharacterized LOC118509615	protein_coding	1640	2	1	2	1	16	12
ASTEI20_032676	CM023248	complement(11713040..11754714)	F-box/LRR-repeat protein 16, transcript variant X5	protein_coding	4242	19	34	10	23	26	34
ASTEI20_032680	CM023248	72594153..72599391	transportin-3, transcript variant X1	protein_coding	4006	104	136	43	58	203	161
ASTEI20_032681	CM023249	41870524..41872565	uncharacterized LOC118512319	protein_coding	1887	13	26	5	7	21	24
ASTEI20_032682	CM023249	53064022..53073249	uncharacterized LOC118509215, transcript variant X2	protein_coding	2147	281	182	119	129	311	283
ASTEI20_032683	CM023248	complement(34614955..34617026)	thymidylate synthase	protein_coding	1938	8	18	5	2	20	37
ASTEI20_032684	CM023249	complement(60414720..60443521)	ATP-binding cassette sub-family G member 1, transcript variant X1	protein_coding	4120	43	40	21	51	69	80
ASTEI20_032685	CM023249	48555346..48569671	uncharacterized LOC118512650, transcript variant X1	protein_coding	3796	9	9	4	11	27	16
ASTEI20_032686	CM023249	complement(12265232..12325155)	translation initiation factor IF-2-like, transcript variant X4	protein_coding	2363	156	168	60	75	156	227
ASTEI20_032687	CM023249	complement(44668270..44671262)	DNA replication licensing factor Mcm6	protein_coding	2737	13	21	9	4	27	23
ASTEI20_032688	CM023249	complement(70368600..70411554)	uncharacterized protein DDB_G0271670-like, transcript variant X3	protein_coding	4936	2	21	12	24	15	37
ASTEI20_032689	CM023249	41069475..41077003	lysine-specific demethylase lid	protein_coding	6986	155	188	76	66	222	290
ASTEI20_032690	CM023249	41766171..41777654	protein lingerer, transcript variant X3	protein_coding	5809	352	413	153	154	551	643
ASTEI20_032691	CM023249	complement(2275107..2299116)	lachesin	protein_coding	3375	83	144	71	54	204	241
ASTEI20_032692	CM023248	complement(20208430..20209881)	actin, muscle-type A2-like	protein_coding	1386	4	2	5	5	1	3
ASTEI20_032693	CM023250	8357708..8362251	glutamate receptor ionotropic, kainate 2-like, transcript variant X4	protein_coding	3593	42	63	14	10	23	44
ASTEI20_032694	CM023250	complement(5010228..5024702)	NADPH--cytochrome P450 reductase, transcript variant X6	protein_coding	3844	656	673	341	256	724	658
ASTEI20_032695	CM023248	complement(47004441..47008412)	uncharacterized LOC118502393	protein_coding	3183	3	13	1	7	14	21
ASTEI20_032697	CM023248	16799461..16801763	delta-aminolevulinic acid dehydratase	protein_coding	1977	23	34	11	3	24	31
ASTEI20_032699	CM023248	47969311..47972708	isocitrate dehydrogenase [NADP], mitochondrial-like, transcript variant X1	protein_coding	2947	426	393	74	95	698	677
ASTEI20_032700	CM023248	complement(77680785..77681856)	uncharacterized LOC118508464	protein_coding	1004	2	3	3	1	8	4
ASTEI20_032701	CM023249	complement(44339886..44340330)	mitochondrial import receptor subunit TOM7 homolog	protein_coding	340	12	6	1	2	3	8
ASTEI20_032702	CM023248	84779416..84785347	neurogenic locus notch homolog protein 1-like	protein_coding	4780	1	1	8	4	0	2
ASTEI20_032703	CM023249	complement(86384722..86403867)	E3 ubiquitin-protein ligase lubel, transcript variant X1	protein_coding	11660	241	350	159	193	185	240
ASTEI20_032704	CM023249	69183093..69198664	cGMP-dependent protein kinase, isozyme 1, transcript variant X2	protein_coding	5229	22	26	14	35	26	47
ASTEI20_032705	JABEOT010000075	complement(30092..35153)	mediator of RNA polymerase II transcription subunit 23-like	protein_coding	4584	9	9	9	7	27	24
ASTEI20_032706	CM023249	complement(87390646..87401374)	synaptotagmin 1, transcript variant X5	protein_coding	3184	90	155	82	184	198	248
ASTEI20_032708	CM023249	complement(35284241..35305780)	guanine nucleotide-binding protein G(q) subunit alpha, transcript variant X2	protein_coding	8863	348	480	341	399	655	860
ASTEI20_032709	CM023249	complement(37587107..37587980)	DNA polymerase epsilon subunit 4	protein_coding	801	3	4	3	0	1	0
ASTEI20_032710	CM023248	complement(11629632..11631111)	ubiquitin carboxyl-terminal hydrolase	protein_coding	1338	65	78	29	29	91	114
ASTEI20_032711	CM023249	60573642..60590211	chromosome transmission fidelity protein 18 homolog	protein_coding	3183	7	18	5	3	15	27
ASTEI20_032712	CM023249	complement(87367619..87369873)	uncharacterized LOC118514057, transcript variant X2	protein_coding	2105	9	21	22	21	14	29
ASTEI20_032713	CM023248	complement(40973034..40975354)	DCN1-like protein 1	protein_coding	2060	28	16	9	18	18	21
ASTEI20_032714	CM023249	2653773..2654931	proteasome inhibitor PI31 subunit	protein_coding	1008	13	15	10	2	19	24
ASTEI20_032715	CM023248	46025739..46027031	MYG1 protein	protein_coding	1293	19	17	2	2	23	32
ASTEI20_032717	CM023249	complement(86381233..86383483)	isocitrate dehydrogenase [NAD] subunit beta, mitochondrial, transcript variant X2	protein_coding	1947	489	409	233	178	366	344
ASTEI20_032718	CM023248	complement(33092716..33097858)	small integral membrane protein 20-like	protein_coding	485	5	13	0	1	1	4
ASTEI20_032719	CM023249	complement(39855096..39857709)	zinc finger protein DPF3	protein_coding	2614	27	36	16	10	49	90
ASTEI20_032721	CM023249	complement(29085361..29086498)	chymotrypsin-1-like	protein_coding	934	13	11	63	68	101	120
ASTEI20_032722	CM023248	69225322..69227586	uncharacterized LOC118504524	protein_coding	2105	18	25	10	6	15	32
ASTEI20_032723	CM023248	22365284..22372803	kelch-like protein diablo, transcript variant X1	protein_coding	4853	178	268	103	77	188	239
ASTEI20_032724	CM023248	complement(45645574..45647982)	zinc finger and SCAN domain-containing protein 12-like	protein_coding	2343	6	15	2	1	17	17
ASTEI20_032726	CM023249	23035313..23038365	esterase B1-like	protein_coding	2112	10	15	5	10	13	14
ASTEI20_032727	CM023248	complement(43368466..43370556)	uncharacterized LOC118502380	protein_coding	2019	4	4	0	2	2	6
ASTEI20_032729	CM023249	46001861..46003058	5'-deoxynucleotidase HDDC2	protein_coding	991	12	15	15	4	12	14
ASTEI20_032730	CM023249	complement(4069862..4070949)	uncharacterized LOC118510178	protein_coding	865	10	7	5	2	3	9
ASTEI20_032732	CM023250	5062851..5073964	rho guanine nucleotide exchange factor 10-like protein, transcript variant X6	protein_coding	6843	9	13	18	22	30	45
ASTEI20_032738	CM023249	complement(952520..958498)	angiotensin-converting enzyme-like	protein_coding	5539	6	4	7	6	15	10
ASTEI20_032739	CM023248	complement(14808103..14809505)	oocyte zinc finger protein XlCOF15-like, transcript variant X1	protein_coding	1264	0	7	0	0	3	5
ASTEI20_032741	CM023248	5335652..5336838	exosome complex component RRP4	protein_coding	1043	14	9	5	7	18	26
ASTEI20_032743	CM023248	72353885..72360114	sodium-independent sulfate anion transporter, transcript variant X2	protein_coding	3873	29	48	13	18	45	66
ASTEI20_032745	CM023249	67820895..67822245	leptin receptor gene-related protein, transcript variant X1	protein_coding	1101	17	21	7	9	21	17
ASTEI20_032746	CM023248	complement(79778248..79779965)	mitochondrial ribonuclease P catalytic subunit	protein_coding	1649	8	9	5	9	17	25
ASTEI20_032747	CM023250	9367428..9371630	regulator of telomere elongation helicase 1 homolog	protein_coding	3855	7	11	2	13	31	27
ASTEI20_032748	CM023248	complement(55740045..55745407)	uncharacterized LOC118502902	protein_coding	3501	0	3	5	4	1	4
ASTEI20_032751	CM023249	complement(6936628..6938542)	elongation factor Tu, mitochondrial	protein_coding	1704	120	108	26	33	174	160
ASTEI20_032752	CM023248	81829845..81831891	apyrase-like	protein_coding	2047	82	88	84	56	181	249
ASTEI20_032753	CM023248	complement(40061723..40091968)	tyrosine-protein phosphatase vhp-1	protein_coding	5171	204	332	172	113	224	308
ASTEI20_032755	CM023249	complement(18152457..18160004)	NAD kinase 2, mitochondrial, transcript variant X3	protein_coding	3100	133	124	54	61	114	88
ASTEI20_032756	CM023248	68932196..68935194	tRNA modification GTPase GTPBP3, mitochondrial	protein_coding	2462	2	5	0	0	3	6
ASTEI20_032757	CM023248	69973124..69975408	signal recognition particle subunit SRP68-like	protein_coding	2188	11	23	3	15	31	43
ASTEI20_032758	JABEOT010000173	35606..39076	Werner syndrome ATP-dependent helicase-like	protein_coding	3471	14	17	6	1	60	40
ASTEI20_032759	CM023248	36500101..36504497	kelch-like protein 20, transcript variant X1	protein_coding	3110	22	44	5	8	40	45
ASTEI20_032760	CM023248	complement(15949162..15952675)	protein FRA10AC1 homolog, transcript variant X2	protein_coding	3104	61	61	14	14	72	73
ASTEI20_032761	CM023249	58616590..58677286	maltase 2-like, transcript variant X1	protein_coding	2617	73	46	11	11	8	9
ASTEI20_032762	CM023249	1474951..1479439	vacuolar protein sorting-associated protein 8 homolog	protein_coding	4278	28	59	21	29	90	63
ASTEI20_032763	CM023249	32018317..32020498	general transcription factor IIE subunit 1	protein_coding	1696	1	10	1	2	13	14
ASTEI20_032764	CM023248	complement(64924822..64927822)	SET and MYND domain-containing protein 4, transcript variant X2	protein_coding	2382	18	21	7	7	17	16
ASTEI20_032765	CM023250	18666470..18668534	microsomal glutathione S-transferase 1-like, transcript variant X1	protein_coding	819	22	30	7	3	9	13
ASTEI20_032769	CM023248	43175547..43222904	gamma-aminobutyric acid type B receptor subunit 2, transcript variant X3	protein_coding	12180	20	44	30	59	53	92
ASTEI20_032770	CM023249	19331422..19333289	vacuolar fusion protein CCZ1 homolog	protein_coding	1717	12	12	11	5	27	31
ASTEI20_032775	CM023248	85308147..85309669	protein FAM177A1	protein_coding	1239	38	69	24	5	35	32
ASTEI20_032776	CM023248	42719923..42723702	transcription factor grauzone-like	protein_coding	3717	26	62	22	25	23	45
ASTEI20_032777	CM023248	1165193..1178349	differentially expressed in FDCP 6-like, transcript variant X4	protein_coding	6460	37	63	30	25	71	84
ASTEI20_032779	CM023249	37195061..37200766	growth hormone secretagogue receptor type 1-like	protein_coding	2303	0	2	1	3	0	1
ASTEI20_032780	CM023248	complement(67310922..67313531)	uncharacterized LOC118504401	protein_coding	2458	1	2	1	1	1	0
ASTEI20_032781	CM023249	complement(3050655..3051583)	MIP18 family protein galla-1	protein_coding	827	34	48	17	15	28	22
ASTEI20_032782	CM023248	14221477..14224305	protein sly1 homolog	protein_coding	2477	39	33	3	6	46	32
ASTEI20_032784	CM023249	40955482..40982441	scavenger receptor class B member 1-like, transcript variant X4	protein_coding	4072	161	165	73	91	246	238
ASTEI20_032785	CM023249	1840028..1843114	dnaJ homolog subfamily C member 2	protein_coding	2993	62	117	27	37	181	139
ASTEI20_032786	CM023249	86895106..86897535	uncharacterized LOC118514012	protein_coding	2357	16	26	1	0	37	47
ASTEI20_032787	CM023249	complement(70861065..70881043)	uncharacterized LOC118512575, transcript variant X1	protein_coding	6065	72	129	64	69	191	191
ASTEI20_032788	CM023248	complement(68494541..68504400)	structural maintenance of chromosomes protein 1A	protein_coding	4144	17	43	10	9	31	40
ASTEI20_032789	CM023248	83524832..83530870	transcriptional regulator ATRX homolog, transcript variant X2	protein_coding	4983	74	131	31	34	154	172
ASTEI20_032790	CM023248	65301996..65303196	60S ribosomal protein L32	protein_coding	677	550	726	356	212	1063	1043
ASTEI20_032791	CM023248	complement(55267751..55286672)	brain tumor protein, transcript variant X3	protein_coding	13797	209	356	220	247	335	551
ASTEI20_032793	CM023248	19414674..19419828	vacuolar protein-sorting-associated protein 25	protein_coding	5071	25	45	41	112	48	74
ASTEI20_032794	CM023250	4148111..4151461	uncharacterized LOC118505187, transcript variant X1	protein_coding	1042	916	1387	343	305	431	663
ASTEI20_032795	CM023248	complement(73503427..73519839)	myb-like protein AA	protein_coding	2610	3	11	4	3	17	18
ASTEI20_032797	CM023248	complement(41848080..41851952)	polyphosphoinositide phosphatase	protein_coding	2751	33	31	10	19	28	39
ASTEI20_032799	CM023248	complement(74972151..74972859)	agglutinin-like protein ARB_02240	protein_coding	649	7	18	15	18	13	18
ASTEI20_032800	CM023248	complement(90208958..90219776)	G-protein coupled receptor moody, transcript variant X1	protein_coding	3295	38	60	16	26	54	77
ASTEI20_032802	CM023249	complement(68746499..68754870)	homocysteine-responsive endoplasmic reticulum-resident ubiquitin-like domain member 1 protein, transcript variant X1	protein_coding	5968	221	265	94	76	284	290
ASTEI20_032803	CM023250	complement(11494381..11518578)	leucine-rich repeat flightless-interacting protein 2, transcript variant X14	protein_coding	7967	128	198	65	87	268	227
ASTEI20_032804	CM023248	5774317..5776420	histone H1-like	protein_coding	2104	2	1	2	3	4	2
ASTEI20_032807	CM023249	complement(10915300..10917632)	hexamerin-1.1	protein_coding	2195	11	6	4	4	1	3
ASTEI20_032809	CM023248	56828219..56829085	glutathione S-transferase 1-like	protein_coding	724	0	0	2	0	6	1
ASTEI20_032810	CM023250	7425563..7433468	uncharacterized LOC118517377	protein_coding	1985	32	52	16	13	64	78
ASTEI20_032811	CM023249	40024042..40027053	uncharacterized LOC118511981	protein_coding	2505	12	34	4	4	26	37
ASTEI20_032812	CM023248	35249993..35271375	dynein beta chain, ciliary, transcript variant X2	protein_coding	14563	16	24	17	19	17	24
ASTEI20_032813	CM023250	complement(7200867..7202631)	uncharacterized LOC118517370	protein_coding	1485	12	16	10	9	12	15
ASTEI20_032814	CM023248	17590728..17605629	zinc finger protein sens-like	protein_coding	3978	0	0	0	3	1	1
ASTEI20_032816	CM023248	75086099..75190526	TLD domain-containing protein 2, transcript variant X1	protein_coding	18991	558	748	339	415	876	1115
ASTEI20_032818	CM023249	69015867..69018217	COP9 signalosome complex subunit 2	protein_coding	2023	33	45	9	11	33	62
ASTEI20_032820	CM023248	67966560..68044672	allatostatin-A receptor-like	protein_coding	5774	14	45	27	33	29	56
ASTEI20_032821	CM023249	77358914..77360712	uncharacterized protein At4g17910-like	protein_coding	1799	12	11	3	3	13	31
ASTEI20_032822	CM023249	complement(47432490..47459761)	leucine-rich repeat and calponin homology domain-containing protein, transcript variant X6	protein_coding	8103	85	156	69	82	146	207
ASTEI20_032823	CM023248	93107743..93110475	histone deacetylase 3	protein_coding	2645	48	54	23	20	57	100
ASTEI20_032824	CM023250	2871112..2873144	putative aldehyde dehydrogenase family 7 member A1 homolog	protein_coding	1958	135	163	52	88	151	252
ASTEI20_032825	CM023248	complement(17212528..17222190)	mucin-12-like	protein_coding	3444	0	2	1	2	0	2
ASTEI20_032826	CM023248	complement(60196419..60217065)	synaptosomal-associated protein 25, transcript variant X3	protein_coding	7486	99	187	95	209	230	337
ASTEI20_032827	CM023248	74350796..74354028	transcription factor MYB120-like	protein_coding	3233	10	28	9	10	52	28
ASTEI20_032829	CM023248	15167835..15168747	uncharacterized LOC118517605	protein_coding	812	6	7	3	1	12	8
ASTEI20_032830	CM023249	complement(1983172..1993981)	la-related protein Larp4B-like, transcript variant X1	protein_coding	6355	108	116	56	50	138	120
ASTEI20_032832	CM023249	12159778..12162576	DNA repair and recombination protein RAD54B-like	protein_coding	2799	8	17	13	2	28	25
ASTEI20_032833	CM023250	complement(3120908..3127875)	uncharacterized LOC118504069, transcript variant X1	protein_coding	4508	59	75	73	44	57	102
ASTEI20_032834	CM023248	90507901..90513191	acyl-CoA synthetase short-chain family member 3, mitochondrial, transcript variant X1	protein_coding	3002	34	26	12	17	52	69
ASTEI20_032835	CM023248	70103120..70108748	general odorant-binding protein 45-like	protein_coding	5629	10	11	21	19	24	46
ASTEI20_032836	CM023248	complement(32674160..32686819)	clustered mitochondria protein homolog	protein_coding	7088	499	602	219	197	903	910
ASTEI20_032837	CM023248	7189971..7236641	collagen alpha-1(XVII) chain, transcript variant X2	protein_coding	5763	4	7	4	21	17	18
ASTEI20_032839	CM023248	30048830..30050939	actin-related protein 8	protein_coding	1879	3	6	4	0	8	8
ASTEI20_032841	CM023248	60825981..60828956	uncharacterized LOC118506523, transcript variant X1	protein_coding	2101	101	85	15	18	84	71
ASTEI20_032843	CM023250	11302566..11335215	uncharacterized LOC118507350, transcript variant X1	protein_coding	4995	1	0	2	0	0	2
ASTEI20_032844	CM023248	complement(69455365..69467642)	broad-complex core protein-like	protein_coding	7454	2	2	6	6	2	8
ASTEI20_032845	CM023249	72202040..72213055	dynein assembly factor 1, axonemal homolog, transcript variant X2	protein_coding	4319	2	2	7	2	4	2
ASTEI20_032846	CM023248	34335487..34336623	exosome complex exonuclease RRP42	protein_coding	1062	4	12	1	0	10	13
ASTEI20_032847	CM023248	complement(82255570..82258120)	pre-mRNA 3'-end-processing factor FIP1	protein_coding	2485	34	50	7	4	39	34
ASTEI20_032849	CM023248	36416454..36423808	sulfate transporter, transcript variant X1	protein_coding	3790	35	61	16	13	81	111
ASTEI20_032850	CM023249	37671137..37674405	DNA replication licensing factor MCM4	protein_coding	2897	8	20	3	4	19	21
ASTEI20_032851	CM023249	78710449..78720371	nuclear hormone receptor HR78	protein_coding	4261	53	98	48	38	142	126
ASTEI20_032852	CM023249	88301000..88307522	restin homolog, transcript variant X1	protein_coding	4366	496	581	149	56	161	197
ASTEI20_032854	CM023250	complement(16029266..16132598)	trithorax group protein osa, transcript variant X6	protein_coding	17351	56	148	73	89	184	253
ASTEI20_032855	CM023249	22159378..22169535	protein KIAA0100, transcript variant X1	protein_coding	8515	101	158	45	90	138	216
ASTEI20_032856	CM023249	complement(29064419..29065711)	protein KTI12 homolog	protein_coding	1233	10	22	5	10	37	40
ASTEI20_032857	CM023249	30719216..30720615	zinc finger protein 37 homolog	protein_coding	1337	2	2	1	1	3	16
ASTEI20_032859	CM023249	28059628..28062092	17-beta-hydroxysteroid dehydrogenase 13-like	protein_coding	1791	0	1	0	2	0	2
ASTEI20_032863	CM023249	complement(18545085..18545879)	nicotinamide riboside kinase 1	protein_coding	795	16	19	4	7	29	27
ASTEI20_032865	CM023250	complement(2211546..2214665)	cation-independent mannose-6-phosphate receptor	protein_coding	2058	83	73	26	33	76	92
ASTEI20_032869	CM023250	14635907..14651319	BTB/POZ domain-containing protein KCTD5	protein_coding	4256	36	42	18	18	62	81
ASTEI20_032870	CM023250	complement(10869283..10871596)	allantoinase	protein_coding	1961	105	150	13	2	78	78
ASTEI20_032871	CM023249	38948982..38951612	arfaptin-2	protein_coding	2403	18	32	15	14	52	32
ASTEI20_032872	CM023248	46005236..46009729	V-type proton ATPase subunit E	protein_coding	3383	770	1011	586	780	1086	1461
ASTEI20_032873	CM023249	46280172..46287090	uncharacterized LOC118511173, transcript variant X1	protein_coding	3992	7	14	16	22	27	41
ASTEI20_032875	CM023249	complement(83817157..83882210)	NADPH oxidase 5, transcript variant X4	protein_coding	5035	7	12	12	5	8	8
ASTEI20_032877	CM023248	81315488..81332116	mucin-5AC	protein_coding	4752	0	4	5	13	10	5
ASTEI20_032879	CM023249	13287916..13291030	solute carrier organic anion transporter family member 74D-like	protein_coding	2654	32	50	3	13	32	37
ASTEI20_032880	CM023249	37184229..37188038	melanotransferrin	protein_coding	3163	43	50	26	35	60	46
ASTEI20_032881	CM023248	92100210..92101755	mucin-19-like	protein_coding	1478	0	7	1	1	0	1
ASTEI20_032882	CM023250	complement(4304741..4310270)	uncharacterized LOC118505305, transcript variant X9	protein_coding	2591	13	24	4	11	25	23
ASTEI20_032883	CM023249	complement(88414710..88419259)	uncharacterized LOC118514150	protein_coding	911	11	7	4	2	4	2
ASTEI20_032884	CM023249	1145592..1153117	ubiquitin carboxyl-terminal hydrolase 31	protein_coding	6773	89	194	63	64	230	237
ASTEI20_032885	CM023249	complement(67322507..67420410)	inositol-pentakisphosphate 2-kinase, transcript variant X4	protein_coding	5936	50	77	78	50	138	144
ASTEI20_032886	CM023249	61172255..61174726	gamma-tubulin complex component 4 homolog	protein_coding	2266	10	7	6	3	17	13
ASTEI20_032887	CM023248	83436641..83445701	acyl-CoA:lysophosphatidylglycerol acyltransferase 1-like, transcript variant X2	protein_coding	6038	39	78	45	0	129	22
ASTEI20_032888	CM023248	complement(51026820..51027855)	zinc finger protein with KRAB and SCAN domains 2-like	protein_coding	959	10	9	1	10	11	11
ASTEI20_032890	CM023250	complement(16219459..16226480)	eukaryotic translation initiation factor 4B-like, transcript variant X4	protein_coding	4202	558	551	123	236	537	606
ASTEI20_032891	CM023250	complement(17165139..17167965)	uncharacterized LOC118512157, transcript variant X1	protein_coding	2441	5	3	1	1	3	10
ASTEI20_032892	CM023249	599247..600590	N-acetylneuraminate lyase A-like	protein_coding	1225	8	4	1	10	3	3
ASTEI20_032893	CM023248	complement(79037629..79039383)	L-dopachrome tautomerase yellow-f-like	protein_coding	1613	41	23	6	3	59	48
ASTEI20_032895	CM023249	18804949..18914753	uncharacterized LOC118509863, transcript variant X9	protein_coding	10870	21	44	18	43	21	83
ASTEI20_032896	CM023250	2154654..2155489	mitochondrial transcription rescue factor 1	protein_coding	836	16	18	3	5	19	10
ASTEI20_032897	CM023248	complement(81747852..81748614)	40S ribosomal protein S29	protein_coding	398	317	665	198	177	290	652
ASTEI20_032899	CM023248	72420098..72421488	protein D2-like, transcript variant X3	protein_coding	1310	130	122	67	31	145	235
ASTEI20_032901	CM023248	complement(83734528..83762883)	tyramine receptor 1, transcript variant X1	protein_coding	9766	12	22	8	30	44	55
ASTEI20_032902	CM023249	8735887..8759244	tyrosine 3-monooxygenase, transcript variant X1	protein_coding	5299	905	1855	792	443	3896	4036
ASTEI20_032903	CM023249	19817266..19829080	PAN2-PAN3 deadenylation complex subunit PAN3, transcript variant X4	protein_coding	4641	91	179	48	54	170	169
ASTEI20_032904	CM023249	33238809..33240115	serine protease SP24D-like	protein_coding	1169	187	288	67	138	0	0
ASTEI20_032907	CM023249	5628704..5630307	pyridoxal kinase	protein_coding	1230	215	198	66	132	219	232
ASTEI20_032908	CM023250	3846838..3857333	mucin-19-like	protein_coding	5402	48	90	31	26	134	96
ASTEI20_032909	CM023249	complement(32644237..32645544)	HMG domain-containing protein 4	protein_coding	1026	6	3	1	3	14	4
ASTEI20_032910	JABEOT010000130	31942..34073	4'-phosphopantetheine phosphatase-like	protein_coding	1780	2	6	1	1	11	6
ASTEI20_032911	CM023248	22318000..22330294	transcription factor GAGA-like, transcript variant X7	protein_coding	7947	253	311	111	144	328	378
ASTEI20_032912	CM023248	92137079..92140068	soluble calcium-activated nucleotidase 1	protein_coding	2922	56	65	42	25	88	68
ASTEI20_032913	CM023249	9245842..9262660	zinc finger protein 260-like, transcript variant X1	protein_coding	7905	155	288	187	120	720	650
ASTEI20_032914	CM023248	88399072..88407937	eIF-2-alpha kinase activator GCN1-like	protein_coding	8440	98	150	62	45	80	75
ASTEI20_032916	CM023249	43002360..43008567	O-acyltransferase like protein-like	protein_coding	2885	0	2	3	1	4	1
ASTEI20_032917	CM023249	53924940..53926257	calcium load-activated calcium channel, transcript variant X2	protein_coding	1065	13	26	8	5	57	72
ASTEI20_032918	CM023248	62101825..62103725	protein maelstrom homolog	protein_coding	1769	4	4	0	0	3	10
ASTEI20_032919	CM023248	complement(53107852..53110011)	transmembrane protein 141	protein_coding	2160	18	16	0	14	61	33
ASTEI20_032920	CM023248	93095984..93099308	cell wall protein RBR3	protein_coding	2836	111	140	66	57	163	127
ASTEI20_032926	CM023249	19771757..19773965	uncharacterized LOC118512739	protein_coding	1902	27	34	11	8	33	37
ASTEI20_032928	CM023249	18148805..18151976	diacylglycerol kinase epsilon	protein_coding	2876	21	19	6	2	19	14
ASTEI20_032929	CM023249	complement(76222360..76223553)	retinaldehyde-binding protein 1-like	protein_coding	1005	6	0	1	0	2	7
ASTEI20_032930	CM023248	73619174..73620286	omega-amidase NIT2-like	protein_coding	1113	60	62	7	7	46	43
ASTEI20_032931	CM023248	complement(38337118..38339052)	palmitoyl-protein thioesterase 1	protein_coding	1514	44	36	34	13	37	26
ASTEI20_032932	CM023248	55240277..55241271	uncharacterized LOC118502893	protein_coding	708	1	3	0	0	0	2
ASTEI20_032933	CM023248	complement(43689138..43691663)	muscle-specific homeobox protein tinman, transcript variant X2	protein_coding	1888	0	3	1	0	1	0
ASTEI20_032934	CM023248	complement(90924815..90927841)	succinate--CoA ligase [ADP/GDP-forming] subunit alpha, mitochondrial	protein_coding	2000	607	564	257	172	379	400
ASTEI20_032935	CM023248	complement(28339482..28340787)	uncharacterized LOC118506052	protein_coding	1249	4	7	3	3	0	0
ASTEI20_032937	CM023248	73564457..73573221	uncharacterized LOC118504296	protein_coding	4212	81	120	29	28	122	190
ASTEI20_032939	CM023248	3239155..3241023	E1A-binding protein p400-like	protein_coding	1557	0	4	0	0	0	1
ASTEI20_032940	CM023248	72364553..72368029	phosphate carrier protein, mitochondrial-like, transcript variant X1	protein_coding	2008	1515	1065	779	268	766	491
ASTEI20_032941	CM023248	67561018..67565735	uncharacterized LOC118504422, transcript variant X1	protein_coding	4411	90	115	49	57	206	196
ASTEI20_032942	CM023249	42147988..42154059	beta-1,4-N-acetylgalactosaminyltransferase bre-4, transcript variant X1	protein_coding	4469	34	47	6	8	79	83
ASTEI20_032943	CM023248	44230796..44247254	kelch-like ECH-associated protein 1B, transcript variant X2	protein_coding	4515	93	117	55	41	191	146
ASTEI20_032945	CM023249	complement(80055537..80056103)	uncharacterized LOC118509166	protein_coding	491	0	3	0	2	0	0
ASTEI20_032946	CM023248	complement(74819502..74824431)	protein CLEC16A homolog, transcript variant X1	protein_coding	3683	92	112	45	51	141	155
ASTEI20_032948	CM023248	38327629..38333423	uncharacterized LOC118507752, transcript variant X1	protein_coding	5760	3	5	8	1	1	5
ASTEI20_032949	CM023249	39288757..39293791	uncharacterized LOC118511927	protein_coding	4974	3	6	11	5	17	37
ASTEI20_032950	CM023249	complement(68794055..68800274)	protein smoothened	protein_coding	5803	78	114	29	36	128	121
ASTEI20_032951	CM023249	complement(71573395..71576914)	uncharacterized LOC118514288	protein_coding	2860	4	15	2	5	13	21
ASTEI20_032952	JABEOT010000040	31119..47586	cytosolic carboxypeptidase 6-like	protein_coding	2993	0	0	0	0	12	7
ASTEI20_032953	CM023248	complement(55552603..55556361)	fatty-acid amide hydrolase 2-B-like	protein_coding	2439	112	145	29	26	91	167
ASTEI20_032955	CM023249	37432721..37436549	uncharacterized LOC118511829	protein_coding	823	3	7	1	2	4	7
ASTEI20_032957	CM023248	30180406..30181620	mitochondrial import inner membrane translocase subunit Tim10	protein_coding	1055	53	47	13	0	0	0
ASTEI20_032961	CM023248	complement(9928185..9941148)	uncharacterized LOC118503853	protein_coding	3300	5	1	2	0	4	1
ASTEI20_032962	CM023249	87739722..87748179	uncharacterized LOC118514072	protein_coding	6907	221	214	46	58	225	207
ASTEI20_032963	CM023248	86578982..86588829	E3 ubiquitin-protein ligase KCMF1-like, transcript variant X2	protein_coding	4921	126	210	86	85	286	296
ASTEI20_032964	CM023248	complement(87782130..87791350)	putative mediator of RNA polymerase II transcription subunit 12	protein_coding	3177	2	2	0	4	1	0
ASTEI20_032967	CM023248	90559573..90576370	uncharacterized LOC118505171, transcript variant X3	protein_coding	6077	505	596	183	222	1067	1310
ASTEI20_032968	CM023248	complement(56084317..56154873)	uncharacterized LOC118502922, transcript variant X1	protein_coding	8253	140	228	172	165	291	378
ASTEI20_032969	CM023249	complement(9282977..9340315)	formin-binding protein 1-like, transcript variant X10	protein_coding	4365	140	240	103	81	211	229
ASTEI20_032970	CM023249	86915985..86938504	U8-agatoxin-Ao1a-like	protein_coding	3691	127	243	73	94	181	299
ASTEI20_032971	JABEOT010000041	complement(36804..41141)	uncharacterized LOC118517180, transcript variant X2	protein_coding	3893	0	1	0	1	4	6
ASTEI20_032972	CM023249	78903237..79023053	kinesin-like protein CG14535, transcript variant X1	protein_coding	10487	12	23	11	21	26	34
ASTEI20_032973	CM023249	72727363..72813196	nesprin-1, transcript variant X4	protein_coding	51986	7846	10930	5677	5620	8218	11009
ASTEI20_032974	CM023248	complement(83320727..83323245)	protein NipSnap	protein_coding	1829	120	106	27	24	187	135
ASTEI20_032977	CM023248	34594084..34595524	uncharacterized LOC118508093	protein_coding	1202	21	11	8	7	15	16
ASTEI20_032978	JABEOT010000125	78458..79239	oxidoreductase-like domain-containing protein 1	protein_coding	715	10	12	9	1	1	3
ASTEI20_032980	CM023249	75391224..75399174	uncharacterized LOC118510771, transcript variant X1	protein_coding	6726	43	71	46	48	115	128
ASTEI20_032981	CM023248	18891917..18893559	inactive peptidyl-prolyl cis-trans isomerase shutdown	protein_coding	1582	6	16	1	2	16	14
ASTEI20_032983	CM023248	16420256..16422868	protein preli-like	protein_coding	2032	31	53	25	14	42	74
ASTEI20_032986	CM023248	11627748..11629671	glucose dehydrogenase [FAD, quinone]-like	protein_coding	1864	8	8	0	1	5	11
ASTEI20_032988	CM023249	31337659..31340006	uncharacterized LOC118509500	protein_coding	2225	4	43	12	8	39	40
ASTEI20_032989	CM023249	complement(11030743..11032581)	iduronate 2-sulfatase	protein_coding	1695	2	5	4	2	27	16
ASTEI20_032990	CM023248	complement(68537325..68541981)	peptidyl-prolyl cis-trans isomerase G	protein_coding	3269	42	63	27	27	74	133
ASTEI20_032991	CM023249	complement(3792672..3793869)	uncharacterized LOC118514480	protein_coding	1036	24	9	5	5	21	17
ASTEI20_032992	CM023249	53808758..53815843	aromatic-L-amino-acid decarboxylase, transcript variant X1	protein_coding	2618	65	76	56	25	77	94
ASTEI20_032993	CM023249	24817209..24827274	tyrosine-protein phosphatase non-receptor type 4	protein_coding	4984	77	109	32	48	111	123
ASTEI20_032994	CM023248	17171650..17193354	sortilin-related receptor-like, transcript variant X2	protein_coding	8739	620	875	231	220	786	1016
ASTEI20_032995	CM023249	5180407..5183228	lethal(2)neighbour of tid protein 2	protein_coding	2080	7	21	4	9	40	53
ASTEI20_032996	CM023248	complement(71709864..71723391)	SKI family transcriptional corepressor 1-like	protein_coding	6184	90	125	57	75	150	184
ASTEI20_032997	CM023249	2232405..2234166	uncharacterized LOC118512184	protein_coding	1762	5	6	5	2	9	19
ASTEI20_032999	CM023248	84161940..84163127	coiled-coil domain-containing protein 134-like	protein_coding	981	4	5	0	0	9	7
ASTEI20_033000	CM023248	complement(63660253..63676258)	myotubularin-related protein 13, transcript variant X2	protein_coding	9709	75	117	62	80	205	228
ASTEI20_033001	CM023248	complement(90511553..90518094)	uncharacterized LOC118505157, transcript variant X1	protein_coding	6149	73	84	52	46	162	109
ASTEI20_033002	CM023248	8570545..8573413	aldo-keto reductase family 1 member B1-like	protein_coding	1420	175	157	44	84	123	116
ASTEI20_033003	CM023248	48892316..48902833	uncharacterized LOC118508368, transcript variant X5	protein_coding	2063	100	84	27	34	49	135
ASTEI20_033004	CM023250	2150776..2152799	uncharacterized LOC118503361	protein_coding	1722	1	0	1	0	2	4
ASTEI20_033005	CM023249	complement(14620250..14669431)	Fc receptor-like protein 5, transcript variant X3	protein_coding	2621	1	2	3	11	11	21
ASTEI20_033006	CM023249	complement(20658520..20767262)	glutamate-gated chloride channel, transcript variant X8	protein_coding	12551	68	130	58	130	132	235
ASTEI20_033007	CM023248	complement(81661083..81661778)	U1 small nuclear ribonucleoprotein C	protein_coding	696	6	1	1	1	3	1
ASTEI20_033008	CM023248	complement(29659720..29662987)	WD repeat-containing protein 48 homolog	protein_coding	2769	21	32	4	14	19	44
ASTEI20_033009	CM023249	1742224..1744161	SAC3 domain-containing protein 1, transcript variant X2	protein_coding	1650	2	3	7	3	4	13
ASTEI20_033011	CM023248	32076424..32078276	U6 small nuclear RNA (adenine-(43)-N(6))-methyltransferase	protein_coding	1787	4	16	7	1	14	11
ASTEI20_033014	CM023248	complement(84344726..84363336)	odorant receptor coreceptor, transcript variant X1	protein_coding	4709	1	1	0	1	3	8
ASTEI20_033015	CM023249	23006562..23007760	kxDL motif-containing protein CG10681	protein_coding	1134	2	3	1	3	4	2
ASTEI20_033016	CM023249	complement(51101668..51128953)	abhydrolase domain-containing protein 2	protein_coding	4370	73	136	24	41	106	125
ASTEI20_033018	CM023248	43113308..43118656	lysosomal acid phosphatase, transcript variant X1	protein_coding	2744	50	32	6	15	32	20
ASTEI20_033019	CM023248	complement(56618509..56623679)	TELO2-interacting protein 1 homolog	protein_coding	4956	18	17	9	2	55	36
ASTEI20_033021	CM023249	complement(48853582..48941998)	uncharacterized LOC118513197, transcript variant X6	protein_coding	5326	8	9	13	11	5	22
ASTEI20_033022	CM023249	88000510..88022184	paired amphipathic helix protein Sin3a, transcript variant X1	protein_coding	10736	303	533	245	288	608	679
ASTEI20_033024	CM023248	complement(64127810..64129090)	3-hydroxyacyl-CoA dehydrogenase type-2	protein_coding	1281	28	16	3	2	16	14
ASTEI20_033025	CM023248	complement(82597007..82597700)	40S ribosomal protein S23	protein_coding	694	1343	1580	272	289	902	1477
ASTEI20_033026	CM023250	complement(13434695..13442932)	nuclear pore complex protein Nup153-like, transcript variant X3	protein_coding	4415	23	52	17	19	78	100
ASTEI20_033028	CM023249	complement(12145554..12148460)	probable ATP-dependent RNA helicase Dbp73D	protein_coding	2694	29	53	20	24	90	82
ASTEI20_033031	CM023248	complement(44284556..44299771)	probable G-protein coupled receptor Mth-like 5, transcript variant X2	protein_coding	3245	21	36	9	7	12	27
ASTEI20_033032	CM023249	complement(2238312..2240192)	uncharacterized LOC118512187	protein_coding	917	4	10	3	3	5	11
ASTEI20_033033	CM023248	70441452..70442849	sugar transporter SWEET1-like	protein_coding	1177	8	7	2	3	7	15
ASTEI20_033034	CM023248	complement(6386977..6404111)	gastrula zinc finger protein XlCGF71.1-like, transcript variant X4	protein_coding	2904	6	17	9	7	13	6
ASTEI20_033035	CM023249	complement(47754070..47755570)	nucleoporin nup189-like	protein_coding	1436	0	2	1	1	6	6
ASTEI20_033036	CM023248	complement(6513182..6518392)	uncharacterized LOC118508119	protein_coding	3959	9	27	15	17	27	49
ASTEI20_033037	CM023249	complement(30367660..30370145)	phenoloxidase 2-like	protein_coding	2293	5	1	3	2	13	15
ASTEI20_033039	CM023249	56534275..56741552	aryl hydrocarbon receptor nuclear translocator homolog, transcript variant X10	protein_coding	8391	80	120	70	84	177	238
ASTEI20_033041	CM023249	10870464..10896703	tyrosine-protein kinase receptor torso, transcript variant X1	protein_coding	5143	20	29	15	18	90	74
ASTEI20_033042	JABEOT010000093	complement(69069..133654)	band 7 protein AGAP004871, transcript variant X1	protein_coding	5955	8	3	3	13	5	15
ASTEI20_033043	CM023248	5377279..5427758	uncharacterized LOC118508202, transcript variant X1	protein_coding	5936	47	53	13	49	72	53
ASTEI20_033044	CM023248	68351338..68352402	shematrin-like protein 2	protein_coding	958	1	3	0	10	10	5
ASTEI20_033045	CM023248	11482715..11484295	probable phenylalanine--tRNA ligase, mitochondrial	protein_coding	1510	16	18	15	7	29	19
ASTEI20_033046	CM023249	672576..674030	ubiquinol-cytochrome-c reductase complex assembly factor 1	protein_coding	1316	14	14	5	7	15	29
ASTEI20_033047	CM023249	2007982..2019587	vinculin, transcript variant X1	protein_coding	9205	293	372	146	180	337	386
ASTEI20_033048	CM023248	complement(51551729..51552494)	39S ribosomal protein L51, mitochondrial	protein_coding	687	6	7	1	2	2	6
ASTEI20_033050	CM023249	601833..604316	ankyrin repeat domain-containing protein 54-like	protein_coding	1635	2	2	2	2	7	0
ASTEI20_033052	JABEOT010000403	40179..42590	fork head domain-containing protein FD4-like	protein_coding	2412	3	1	1	0	0	0
ASTEI20_033053	CM023249	complement(45843744..45847262)	uncharacterized protein K02A2.6-like, transcript variant X1	protein_coding	3519	0	0	0	6	3	6
ASTEI20_033054	CM023248	complement(48031218..48033507)	protein max	protein_coding	1625	42	53	10	20	58	74
ASTEI20_033055	CM023248	71878801..71903346	protein sidekick-2-like, transcript variant X4	protein_coding	4196	4	13	7	5	18	19
ASTEI20_033056	CM023248	complement(78661596..78662478)	protein KRTCAP2 homolog	protein_coding	668	3	6	1	0	5	26
ASTEI20_033059	CM023248	1139772..1142693	uncharacterized LOC118508396, transcript variant X1	protein_coding	2521	15	26	2	17	53	74
ASTEI20_033063	CM023248	24663711..24670244	uncharacterized LOC118505878	protein_coding	3630	23	31	21	12	5	31
ASTEI20_033066	CM023249	21036744..21042235	uncharacterized LOC118512845	protein_coding	4879	65	112	77	44	142	137
ASTEI20_033067	CM023250	complement(8644031..8645597)	40S ribosomal protein S10b	protein_coding	998	1129	1282	461	377	1345	1532
ASTEI20_033068	CM023249	71210433..71211348	N-alpha-acetyltransferase 40	protein_coding	916	5	10	3	0	9	8
ASTEI20_033070	CM023248	42580612..42583086	nucleoporin Ndc1, transcript variant X1	protein_coding	2384	12	11	3	8	27	26
ASTEI20_033071	CM023249	complement(20577438..20601258)	uncharacterized LOC118512814, transcript variant X6	protein_coding	6816	192	314	120	117	389	339
ASTEI20_033072	CM023248	42361140..42384491	hornerin	protein_coding	6892	81	133	48	41	161	234
ASTEI20_033074	CM023250	complement(6988813..6990859)	protein obstructor-E-like	protein_coding	1760	22	10	0	22	0	1
ASTEI20_033075	CM023249	complement(20260571..20263512)	E3 ubiquitin-protein ligase RFWD3-like	protein_coding	2799	7	19	2	9	14	22
ASTEI20_033076	CM023248	82665156..82694234	bumetanide-sensitive sodium-(potassium)-chloride cotransporter, transcript variant X1	protein_coding	6186	61	107	44	110	107	164
ASTEI20_033078	CM023249	complement(80125098..80126464)	uncharacterized LOC118509172	protein_coding	1301	4	3	1	4	2	14
ASTEI20_033079	CM023248	complement(91673896..91676139)	probable RNA-binding protein CG14230	protein_coding	2043	22	43	17	9	52	65
ASTEI20_033082	CM023248	11451481..11479896	guanine nucleotide-binding protein G(s) subunit alpha, transcript variant X7	protein_coding	12196	216	348	148	192	369	441
ASTEI20_033084	CM023249	complement(18106088..18123665)	protein eiger	protein_coding	2546	104	153	33	43	51	81
ASTEI20_033085	CM023249	9672375..9678016	purine nucleoside phosphorylase-like	protein_coding	4577	29	36	15	46	31	44
ASTEI20_033086	CM023249	complement(35849705..35850820)	serine protease SP24D-like	protein_coding	1050	0	18	2	7	467	353
ASTEI20_033088	CM023248	31870311..31872704	venom serine protease-like	protein_coding	1712	6	0	0	0	0	0
ASTEI20_033090	CM023250	3316135..3318406	uncharacterized LOC118507042	protein_coding	2226	0	13	20	3	6	5
ASTEI20_033091	CM023249	complement(52787901..52789771)	zinc finger protein 271	protein_coding	1599	6	11	3	3	2	17
ASTEI20_033092	CM023250	6215611..6238020	palmitoyltransferase ZDHHC5, transcript variant X1	protein_coding	7242	112	188	81	84	444	446
ASTEI20_033093	CM023248	31405199..31407714	F-box/LRR-repeat protein 7-like	protein_coding	2087	6	2	1	1	2	0
ASTEI20_033095	CM023248	complement(42288102..42290234)	4-hydroxybenzoate polyprenyltransferase, mitochondrial, transcript variant X2	protein_coding	2065	34	25	6	6	65	56
ASTEI20_033096	CM023248	7825719..7881379	uncharacterized LOC118507141, transcript variant X2	protein_coding	6793	18	25	12	42	24	40
ASTEI20_033101	CM023249	complement(5739894..5741531)	histone chaperone asf1	protein_coding	1638	27	44	4	4	56	82
ASTEI20_033102	CM023248	18334770..18502344	IQ motif and SEC7 domain-containing protein 1, transcript variant X2	protein_coding	13634	204	334	222	255	403	557
ASTEI20_033105	CM023249	complement(33383773..33401977)	F-box/LRR-repeat protein 6, transcript variant X8	protein_coding	10276	75	115	49	52	123	195
ASTEI20_033106	CM023249	41242890..41248052	tripeptidyl-peptidase 2-like	protein_coding	4484	46	69	9	22	105	119
ASTEI20_033109	CM023248	14498872..14499975	ER membrane protein complex subunit 10	protein_coding	883	16	9	5	4	9	10
ASTEI20_033111	CM023249	47442764..47444958	putative glycine-rich cell wall structural protein 1	protein_coding	1773	3	16	0	1	5	14
ASTEI20_033112	CM023249	complement(35637..39762)	activin receptor type-1, transcript variant X1	protein_coding	2717	27	38	10	6	26	37
ASTEI20_033113	CM023248	complement(22357871..22364984)	tyrosine-protein phosphatase non-receptor type 23, transcript variant X1	protein_coding	5902	99	101	22	42	90	123
ASTEI20_033114	CM023249	38305042..38307825	transmembrane protein 161B	protein_coding	2201	21	43	14	22	78	75
ASTEI20_033116	CM023248	complement(39505977..39508512)	prolyl 4-hydroxylase subunit alpha-1-like	protein_coding	2375	1	2	0	2	3	3
ASTEI20_033117	CM023249	36356011..36357668	protein SMG9-like, transcript variant X1	protein_coding	1455	12	9	1	4	9	9
ASTEI20_033118	CM023248	63214289..63227997	GATA-binding factor 3-like, transcript variant X12	protein_coding	6912	52	51	11	25	41	69
ASTEI20_033119	CM023248	42589825..42595887	double-strand-break repair protein rad21 homolog	protein_coding	4063	91	120	48	38	123	181
ASTEI20_033120	CM023248	complement(50548609..50569408)	sex-lethal homolog, transcript variant X10	protein_coding	13174	20	44	38	41	64	120
ASTEI20_033122	CM023249	58678564..58680840	maltase 2-like	protein_coding	2053	1	0	3	1	1	4
ASTEI20_033123	CM023248	complement(76133736..76173635)	uncharacterized LOC118507698, transcript variant X4	protein_coding	10967	47	74	32	77	95	145
ASTEI20_033124	CM023248	complement(53428766..53431274)	uncharacterized LOC118502743	protein_coding	2433	0	5	2	1	4	7
ASTEI20_033125	CM023248	complement(48907154..48909891)	cysteine sulfinic acid decarboxylase	protein_coding	2147	113	116	2	13	72	162
ASTEI20_033129	CM023249	complement(39303158..39322779)	homeobox protein slou, transcript variant X2	protein_coding	5168	30	41	27	39	69	92
ASTEI20_033130	CM023249	complement(71953497..71954650)	bis(5'-nucleosyl)-tetraphosphatase [asymmetrical]	protein_coding	1076	63	41	14	16	49	45
ASTEI20_033131	CM023248	complement(93018446..93023602)	uncharacterized LOC118517518, transcript variant X5	protein_coding	4253	31	74	24	35	95	115
ASTEI20_033133	CM023250	complement(14287474..14290964)	forkhead box protein L2	protein_coding	3489	2	2	0	2	1	3
ASTEI20_033134	CM023249	complement(14429581..14431149)	inositol monophosphatase 1	protein_coding	1348	23	17	8	12	32	49
ASTEI20_033135	CM023248	complement(79791585..79797577)	organic solute transporter alpha-like protein, transcript variant X1	protein_coding	1798	11	15	4	5	10	10
ASTEI20_033136	CM023248	66225844..66237108	glycerol-3-phosphate acyltransferase 3, transcript variant X1	protein_coding	5082	148	221	74	58	226	333
ASTEI20_033137	CM023249	41508303..41509718	CDGSH iron-sulfur domain-containing protein 3, mitochondrial	protein_coding	1161	31	32	12	7	29	31
ASTEI20_033139	CM023249	complement(82347079..82350347)	uncharacterized LOC118513657	protein_coding	3066	16	26	12	10	58	38
ASTEI20_033140	CM023248	complement(9910726..9912431)	ATP-dependent (S)-NAD(P)H-hydrate dehydratase	protein_coding	1706	11	19	0	7	13	26
ASTEI20_033141	CM023248	44282421..44323953	RNA helicase aquarius	protein_coding	4895	35	33	17	31	49	51
ASTEI20_033142	CM023249	83078578..83087309	cullin-3	protein_coding	5877	130	186	82	87	226	293
ASTEI20_033145	CM023250	78785..80286	protein YIPF5 homolog	protein_coding	1298	10	9	3	3	12	18
ASTEI20_033146	CM023248	86896370..86898953	5'-AMP-activated protein kinase catalytic subunit alpha-2	protein_coding	2505	128	156	22	48	119	163
ASTEI20_033148	CM023248	87762551..87763559	uncharacterized LOC118505098	protein_coding	890	17	24	6	5	36	24
ASTEI20_033149	CM023248	complement(47660461..47688975)	long-chain-fatty-acid--CoA ligase 3, transcript variant X6	protein_coding	6018	571	570	197	183	585	664
ASTEI20_033150	CM023249	complement(42032777..42033334)	ATP synthase membrane subunit DAPIT, mitochondrial	protein_coding	382	69	50	22	7	76	71
ASTEI20_033152	CM023249	complement(55324320..55325338)	RIP-like protein	protein_coding	951	0	14	0	1	3	18
ASTEI20_033155	CM023249	11108959..11112571	toll-like receptor Tollo	protein_coding	3535	0	0	0	0	2	3
ASTEI20_033156	CM023249	complement(16223642..16254364)	PTB domain-containing adapter protein ced-6, transcript variant X3	protein_coding	4961	422	590	192	160	641	741
ASTEI20_033158	CM023249	1230658..1231474	uncharacterized LOC118512114	protein_coding	682	6	38	13	7	42	31
ASTEI20_033159	CM023248	69694846..69701934	neuroendocrine convertase 2	protein_coding	3446	88	106	65	86	140	159
ASTEI20_033160	CM023250	complement(7436405..7440052)	cardio acceleratory peptide 2b	protein_coding	1593	8	39	8	8	16	23
ASTEI20_033161	CM023249	complement(13864182..13864893)	uncharacterized LOC118514345	protein_coding	442	43	36	24	1	13	14
ASTEI20_033162	CM023249	complement(9241895..9243556)	retinol dehydrogenase 13-like	protein_coding	1510	30	27	9	11	29	36
ASTEI20_033164	CM023248	complement(50759910..50770002)	putative tricarboxylate transport protein, mitochondrial, transcript variant X2	protein_coding	2922	136	243	33	51	227	305
ASTEI20_033166	CM023249	complement(32673581..32675423)	gustatory receptor for sugar taste 64a-like	protein_coding	1317	1	1	0	0	6	5
ASTEI20_033167	CM023249	complement(82784108..82786249)	argininosuccinate lyase-like	protein_coding	2050	537	345	35	6	643	900
ASTEI20_033169	CM023248	25485260..25492443	transmembrane protein 198	protein_coding	5141	4	29	6	16	41	50
ASTEI20_033171	CM023248	871729..982680	1-phosphatidylinositol 3-phosphate 5-kinase-like, transcript variant X4	protein_coding	4785	8	19	3	4	44	18
ASTEI20_033173	CM023248	complement(82809954..82849217)	uncharacterized LOC118505706, transcript variant X1	protein_coding	5774	27	25	22	35	47	29
ASTEI20_033176	CM023248	63042719..63056317	3'-5' ssDNA/RNA exonuclease TatD, transcript variant X2	protein_coding	4133	232	247	162	95	308	332
ASTEI20_033177	CM023248	35414252..35418772	1,4-alpha-glucan-branching enzyme, transcript variant X1	protein_coding	2652	240	268	17	35	140	201
ASTEI20_033178	CM023250	3804945..3812455	segmentation protein Runt-like, transcript variant X1	protein_coding	6798	6	20	2	13	24	51
ASTEI20_033180	CM023250	9199434..9203983	nuclear transcription factor Y subunit gamma-like, transcript variant X1	protein_coding	4408	22	36	16	8	60	64
ASTEI20_033181	CM023248	complement(15187084..15201045)	oligodendrocyte-myelin glycoprotein	protein_coding	3331	40	75	19	27	110	126
ASTEI20_033182	CM023248	complement(14385786..14391000)	glutamine--fructose-6-phosphate aminotransferase [isomerizing] 2-like	protein_coding	5215	430	471	95	186	312	521
ASTEI20_033184	CM023248	complement(20728945..20730882)	uridine 5'-monophosphate synthase-like	protein_coding	1938	42	64	35	43	219	169
ASTEI20_033185	CM023250	complement(14482669..14488974)	sterol regulatory element-binding protein 2	protein_coding	4625	140	196	69	94	169	234
ASTEI20_033187	CM023249	complement(59684435..59687158)	uncharacterized LOC118509295	protein_coding	2724	0	1	0	0	3	1
ASTEI20_033188	CM023250	complement(7613633..7614571)	antigen 5 like allergen Cul n 1-like	protein_coding	879	6	17	0	4	3	4
ASTEI20_033189	CM023248	83351326..83355018	glycoprotein 3-alpha-L-fucosyltransferase A	protein_coding	3287	4	6	3	6	6	8
ASTEI20_033190	CM023248	complement(88527683..88671751)	uncharacterized LOC118505135	protein_coding	14214	151	284	194	284	334	479
ASTEI20_033191	CM023248	complement(37594595..37622984)	uncharacterized LOC118517709, transcript variant X3	protein_coding	6538	2	11	5	15	9	20
ASTEI20_033192	CM023249	36399225..36417607	hornerin-like, transcript variant X2	protein_coding	12377	224	401	167	170	658	684
ASTEI20_033194	CM023249	complement(2036785..2065360)	coronin-1C-like, transcript variant X7	protein_coding	5862	90	159	60	59	231	281
ASTEI20_033196	CM023248	35743764..35744455	general odorant-binding protein 99a-like	protein_coding	597	5	3	0	6	4	3
ASTEI20_033197	CM023248	complement(36535110..36544666)	sialin, transcript variant X1	protein_coding	4034	18	35	3	15	15	31
ASTEI20_033198	CM023249	complement(60985254..60991901)	MPN domain-containing protein CG4751	protein_coding	6266	46	62	23	16	52	108
ASTEI20_033200	CM023248	63511777..63513589	protein Notchless	protein_coding	1648	33	30	26	12	121	94
ASTEI20_033202	CM023249	80819158..80821468	ran GTPase-activating protein	protein_coding	2105	20	50	11	13	79	72
ASTEI20_033205	CM023249	complement(1029140..1038853)	uncharacterized LOC118512098, transcript variant X2	protein_coding	1857	1	7	0	1	7	0
ASTEI20_033206	CM023248	complement(4574865..4594974)	probable cation-transporting ATPase 13A5, transcript variant X2	protein_coding	8926	252	376	197	182	564	545
ASTEI20_033210	CM023248	complement(28638462..28647231)	alpha-L-iduronidase, transcript variant X1	protein_coding	3497	18	25	11	24	12	43
ASTEI20_033211	CM023249	18032907..18037049	glycerol kinase	protein_coding	3905	54	48	27	24	58	55
ASTEI20_033212	CM023249	complement(470541..475171)	chaperone protein DnaK	protein_coding	4218	62	67	15	31	91	103
ASTEI20_033213	CM023248	complement(61096066..61103710)	bleomycin hydrolase, transcript variant X4	protein_coding	4018	156	214	58	73	253	283
ASTEI20_033214	CM023249	complement(68820098..68821539)	26S proteasome non-ATPase regulatory subunit 14	protein_coding	1288	52	53	23	12	46	57
ASTEI20_033215	CM023248	complement(52410094..52418622)	battenin	protein_coding	1910	30	26	27	24	35	49
ASTEI20_033216	CM023249	6121850..6124897	electron transfer flavoprotein-ubiquinone oxidoreductase, mitochondrial	protein_coding	2716	325	208	43	27	274	256
ASTEI20_033218	CM023249	81701020..81723521	dual specificity protein phosphatase 3, transcript variant X6	protein_coding	4219	468	358	194	98	277	199
ASTEI20_033219	CM023250	complement(9549595..9550867)	dnaJ homolog subfamily C member 25 homolog	protein_coding	1273	46	53	21	16	86	81
ASTEI20_033220	CM023248	complement(42234366..42287423)	dedicator of cytokinesis protein 3, transcript variant X1	protein_coding	9505	141	167	76	58	210	232
ASTEI20_033221	CM023249	complement(42922624..42924064)	serine protease Hayan-like	protein_coding	1133	2	3	0	0	10	0
ASTEI20_033222	CM023249	complement(68517919..68538052)	synaptotagmin-5, transcript variant X1	protein_coding	3704	5	15	9	20	19	28
ASTEI20_033223	CM023248	complement(876012..972660)	beta-1-syntrophin, transcript variant X2	protein_coding	8389	59	88	52	85	94	105
ASTEI20_033224	CM023249	complement(17205093..17271930)	transient receptor potential cation channel trpm, transcript variant X1	protein_coding	17633	120	136	101	141	217	261
ASTEI20_033225	CM023249	complement(22984272..22988220)	uncharacterized LOC118509938	protein_coding	3876	25	29	28	23	26	20
ASTEI20_033227	CM023248	17754158..17756493	nischarin	protein_coding	2082	17	26	22	9	29	40
ASTEI20_033228	CM023248	51579530..51581592	uncharacterized LOC118502654, transcript variant X1	protein_coding	1871	2	7	1	8	4	0
ASTEI20_033229	CM023248	7606974..7659483	myosin-IIIb-like, transcript variant X3	protein_coding	11351	127	174	311	396	251	392
ASTEI20_033230	CM023249	complement(86450006..86573703)	protein madd-4, transcript variant X9	protein_coding	9534	45	70	32	71	103	109
ASTEI20_033231	CM023248	complement(11792707..11809680)	F-box only protein 25, transcript variant X1	protein_coding	4837	99	138	57	43	168	127
ASTEI20_033232	CM023250	complement(18900443..18907536)	uncharacterized LOC118512332, transcript variant X2	protein_coding	6903	17	47	6	10	19	12
ASTEI20_033236	CM023249	complement(44727657..44728964)	mitochondrial import inner membrane translocase subunit Tim23, transcript variant X1	protein_coding	1156	28	28	5	8	19	40
ASTEI20_033237	CM023249	complement(401277..411711)	PDZ domain-containing protein GIPC3	protein_coding	2665	72	92	38	35	78	118
ASTEI20_033239	CM023248	39238851..39240617	zinc finger protein 287-like, transcript variant X1	protein_coding	1640	2	12	4	3	16	15
ASTEI20_033241	CM023248	complement(52474511..52504139)	transcription factor RFX3, transcript variant X2	protein_coding	7898	29	43	10	18	68	66
ASTEI20_033242	CM023248	complement(66166365..66169337)	solute carrier family 25 member 44	protein_coding	2603	57	61	14	14	61	80
ASTEI20_033243	CM023249	complement(28257985..28259550)	nucleoporin seh1	protein_coding	1271	12	27	5	2	15	20
ASTEI20_033244	CM023249	54929183..54930420	ribonuclease Oy	protein_coding	1170	69	87	44	12	39	63
ASTEI20_033246	CM023249	85661468..85712429	uncharacterized LOC118513956, transcript variant X2	protein_coding	3451	22	33	65	51	50	69
ASTEI20_033247	CM023249	16257993..16259181	NADH dehydrogenase [ubiquinone] 1 alpha subcomplex subunit 8, transcript variant X1	protein_coding	918	240	195	66	42	168	204
ASTEI20_033249	CM023249	24905408..24907792	sideroflexin-2, transcript variant X1	protein_coding	1352	123	72	27	17	60	45
ASTEI20_033250	CM023249	complement(10326555..10363348)	lysosome membrane protein 2	protein_coding	4202	76	94	43	19	62	54
ASTEI20_033251	CM023248	complement(40030384..40036098)	microtubule-associated protein futsch-like, transcript variant X6	protein_coding	4835	26	49	19	13	114	126
ASTEI20_033253	CM023249	80797292..80809029	protein pelota	protein_coding	2262	47	40	15	20	62	56
ASTEI20_033254	JABEOT010000069	complement(79840..85001)	serine/threonine-protein phosphatase PP1-beta catalytic subunit, transcript variant X2	protein_coding	4916	49	68	31	48	0	1
ASTEI20_033258	CM023248	31207088..31209181	maltase A3-like	protein_coding	1879	615	1087	17	49	159	466
ASTEI20_033259	CM023249	complement(75852503..75860366)	1-acyl-sn-glycerol-3-phosphate acyltransferase alpha-like, transcript variant X6	protein_coding	2661	68	61	7	13	79	82
ASTEI20_033260	CM023249	complement(43713745..43718663)	protein Wnt-2, transcript variant X6	protein_coding	2586	6	8	0	3	7	11
ASTEI20_033261	CM023248	14153392..14154662	uncharacterized LOC118504153	protein_coding	1184	0	0	3	1	1	5
ASTEI20_033262	CM023249	36374325..36384040	small subunit processome component 20 homolog	protein_coding	8993	152	198	129	96	542	498
ASTEI20_033263	CM023248	38464586..38491896	homeobox protein abdominal-B-like, transcript variant X4	protein_coding	8342	16	33	22	25	32	33
ASTEI20_033265	CM023248	58774435..58777153	transcription initiation factor TFIID subunit 6-like, transcript variant X2	protein_coding	2522	22	8	2	7	31	26
ASTEI20_033269	CM023248	85661002..85665654	suppressor protein SRP40-like, transcript variant X1	protein_coding	3257	74	114	30	33	98	116
ASTEI20_033271	CM023248	complement(57514930..57517473)	exocyst complex component 8	protein_coding	2222	52	50	13	11	26	50
ASTEI20_033273	CM023248	complement(72351029..72352699)	probable proline--tRNA ligase, mitochondrial	protein_coding	1529	10	11	6	5	19	30
ASTEI20_033275	CM023248	complement(6471951..6481171)	serine/threonine-protein phosphatase alpha-2 isoform, transcript variant X2	protein_coding	4897	289	330	113	135	436	510
ASTEI20_033276	CM023250	complement(2607069..2643741)	serine-rich adhesin for platelets-like	protein_coding	14154	616	943	458	431	575	637
ASTEI20_033279	CM023248	89530197..89532617	translation initiation factor IF-2, mitochondrial	protein_coding	2358	11	26	9	14	19	18
ASTEI20_033280	CM023248	82630855..82643053	uncharacterized LOC118505689	protein_coding	1503	9	8	5	12	8	8
ASTEI20_033281	CM023249	complement(75121430..75124598)	daxx-like protein	protein_coding	2820	30	59	19	20	58	72
ASTEI20_033284	CM023248	10411304..10438684	transmembrane channel-like protein 7, transcript variant X1	protein_coding	7057	57	88	27	57	57	118
ASTEI20_033288	CM023248	complement(91598089..91610496)	uncharacterized LOC118505285	protein_coding	7957	168	222	120	114	260	304
ASTEI20_033289	CM023249	85537938..85564287	transmembrane protein KIAA1109	protein_coding	17160	390	698	270	381	780	926
ASTEI20_033290	CM023249	complement(88662095..88663310)	endonuclease G, mitochondrial	protein_coding	1151	13	13	8	0	24	17
ASTEI20_033291	CM023249	complement(2489183..2491792)	Bardet-Biedl syndrome 1 protein homolog, transcript variant X1	protein_coding	2290	0	0	1	0	2	2
ASTEI20_033294	CM023248	26683384..26688155	palmitoyltransferase Hip14	protein_coding	4570	17	65	46	18	64	76
ASTEI20_033295	CM023248	complement(86482944..86485012)	phenylalanine--tRNA ligase alpha subunit	protein_coding	1986	32	50	18	24	88	54
ASTEI20_033296	CM023249	83802649..83810042	CCHC-type zinc finger protein CG3800, transcript variant X1	protein_coding	3192	2172	2281	1120	1049	4116	3812
ASTEI20_033297	CM023248	50626273..50631752	apoptosis-inducing factor 3, transcript variant X1	protein_coding	4235	79	68	37	5	38	34
ASTEI20_033299	CM023250	7611885..7613646	antigen 5 like allergen Cul n 1-like	protein_coding	1215	8	5	2	8	14	7
ASTEI20_033300	CM023248	48111207..48112220	V-type proton ATPase subunit F	protein_coding	703	44	47	24	35	43	61
ASTEI20_033302	CM023249	complement(81341176..81349263)	THO complex subunit 2, transcript variant X2	protein_coding	5552	117	152	66	60	204	211
ASTEI20_033303	CM023249	62645534..62646611	ATP-dependent Clp protease proteolytic subunit, mitochondrial	protein_coding	1008	13	9	2	8	16	20
ASTEI20_033304	CM023249	complement(64202888..64210958)	Fanconi anemia group I protein homolog	protein_coding	5830	16	45	21	15	95	103
ASTEI20_033307	CM023249	33181873..33187182	uncharacterized LOC118509570, transcript variant X1	protein_coding	1274	189	79	63	18	0	0
ASTEI20_033308	CM023249	complement(4672690..4676215)	oxidoreductase-like domain-containing protein 1	protein_coding	3459	10	2	2	0	4	13
ASTEI20_033309	CM023248	12162855..12171028	glucose-6-phosphate isomerase, transcript variant X1	protein_coding	2515	385	337	81	135	358	370
ASTEI20_033310	CM023249	complement(45591267..45593264)	uncharacterized LOC118511130	protein_coding	1907	36	51	24	47	64	82
ASTEI20_033311	CM023248	complement(33810513..33811474)	uncharacterized LOC118507440	protein_coding	899	0	0	0	0	1	4
ASTEI20_033314	CM023248	2694400..2706505	uncharacterized LOC118508103, transcript variant X4	protein_coding	9588	499	242	102	104	299	285
ASTEI20_033316	CM023248	39536654..39562373	tolloid-like protein 1, transcript variant X4	protein_coding	6570	217	184	38	45	187	234
ASTEI20_033317	CM023248	complement(21858290..21863778)	uncharacterized LOC118507108	protein_coding	2502	216	202	78	69	137	151
ASTEI20_033318	CM023248	61082189..61094743	fatty acyl-CoA reductase 1-like	protein_coding	2682	64	56	15	10	18	19
ASTEI20_033319	CM023248	complement(89895537..89902036)	glutathione-specific gamma-glutamylcyclotransferase 1-like, transcript variant X1	protein_coding	3264	106	132	52	59	121	208
ASTEI20_033320	CM023249	84868933..84872652	hepatoma-derived growth factor-related protein 2-like, transcript variant X2	protein_coding	2629	62	98	21	41	63	95
ASTEI20_033321	CM023250	complement(10922481..10938105)	uncharacterized LOC118507044, transcript variant X2	protein_coding	2214	1	4	1	4	7	5
ASTEI20_033322	CM023249	complement(42416328..42419034)	ATP-dependent RNA helicase Ddx1	protein_coding	2640	33	32	3	6	42	30
ASTEI20_033323	CM023249	complement(85462692..85484735)	WD repeat domain phosphoinositide-interacting protein 2-like, transcript variant X4	protein_coding	4289	274	326	163	229	322	352
ASTEI20_033325	CM023249	complement(42789740..42791842)	ATP-dependent RNA helicase abstrakt	protein_coding	2103	12	21	3	5	14	18
ASTEI20_033326	CM023249	53087141..53107894	calcium uptake protein 1 homolog, mitochondrial-like, transcript variant X1	protein_coding	2498	75	76	24	66	108	126
ASTEI20_033327	CM023250	complement(397665..418401)	zinc finger protein 1, transcript variant X1	protein_coding	11155	120	150	98	79	160	207
ASTEI20_033328	CM023249	complement(78764907..78765859)	inosine triphosphate pyrophosphatase, transcript variant X2	protein_coding	862	4	6	6	3	10	15
ASTEI20_033330	CM023248	complement(39750528..39755898)	regulator of G-protein signaling 7-like, transcript variant X3	protein_coding	3851	11	12	8	12	11	35
ASTEI20_033332	CM023249	968382..971410	cytosolic non-specific dipeptidase	protein_coding	1926	173	249	116	69	268	397
ASTEI20_033333	JABEOT010000079	complement(28219..28988)	DNA-binding protein SMUBP-2-like	protein_coding	770	1	5	1	3	2	1
ASTEI20_033334	CM023250	6169771..6193295	mannosyl-oligosaccharide alpha-1,2-mannosidase IA, transcript variant X1	protein_coding	7095	115	253	91	86	410	403
ASTEI20_033335	CM023249	76739263..76744472	adenylate kinase isoenzyme 1, transcript variant X6	protein_coding	2195	39	68	23	49	47	59
ASTEI20_033336	CM023250	1634916..1636904	zinc carboxypeptidase-like	protein_coding	1852	4	9	3	3	22	20
ASTEI20_033338	CM023248	complement(25272965..25276137)	116 kDa U5 small nuclear ribonucleoprotein component	protein_coding	3111	33	35	17	13	71	58
ASTEI20_033339	CM023249	complement(16392145..16396940)	uncharacterized LOC118514604	protein_coding	2868	200	156	55	11	135	170
ASTEI20_033342	CM023248	86510899..86517619	general transcription factor 3C polypeptide 1	protein_coding	6349	57	88	31	31	108	97
ASTEI20_033344	CM023248	39746588..39748903	twinfilin	protein_coding	2037	59	34	30	21	50	96
ASTEI20_033346	CM023249	complement(76494825..76498044)	zinc finger protein 850-like	protein_coding	3158	7	19	12	1	13	19
ASTEI20_033348	CM023248	complement(45943412..45948590)	GDP-fucose transporter 1, transcript variant X2	protein_coding	1644	8	11	6	5	13	17
ASTEI20_033350	CM023248	26970918..26972061	probable tRNA(His) guanylyltransferase	protein_coding	1144	5	12	8	0	6	10
ASTEI20_033351	CM023250	complement(3631468..3632669)	neuferricin homolog	protein_coding	1134	11	11	2	6	7	14
ASTEI20_033353	CM023249	complement(81696705..81699936)	polypeptide N-acetylgalactosaminyltransferase 3-like, transcript variant X2	protein_coding	3024	8	17	7	6	25	39
ASTEI20_033355	CM023249	complement(22998870..23000426)	EARP-interacting protein homolog	protein_coding	1426	8	15	1	10	21	12
ASTEI20_033356	CM023248	7328398..7339040	uncharacterized LOC118506215	protein_coding	6556	24	34	13	7	25	67
ASTEI20_033357	CM023248	complement(42161012..42163932)	uncharacterized LOC118503282	protein_coding	2697	1	3	0	0	6	6
ASTEI20_033358	CM023250	8801554..8817362	mitogen-activated protein kinase kinase kinase 5, transcript variant X1	protein_coding	6219	234	279	113	120	291	366
ASTEI20_033359	CM023248	complement(34380277..34383216)	cAMP-regulated phosphoprotein 19	protein_coding	2064	126	189	48	58	189	203
ASTEI20_033360	CM023249	64122514..64125327	lanC-like protein 3 homolog	protein_coding	2626	18	21	12	6	40	43
ASTEI20_033361	CM023248	79139189..79141542	lipase 3-like	protein_coding	2175	0	1	2	2	3	2
ASTEI20_033364	CM023249	65432698..65533316	lachesin, transcript variant X2	protein_coding	8005	11	24	4	29	28	62
ASTEI20_033365	CM023249	complement(79643899..79649935)	GATOR complex protein Wdr59, transcript variant X4	protein_coding	5076	51	60	27	16	70	77
ASTEI20_033366	CM023249	68514607..68516851	cryptochrome-1	protein_coding	2180	7	12	4	6	29	53
ASTEI20_033367	CM023248	64800200..64820962	serine/threonine-protein kinase par-1, transcript variant X3	protein_coding	10901	178	128	93	74	214	324
ASTEI20_033370	CM023248	1150440..1159237	mobility group protein 1A, transcript variant X1	protein_coding	4180	213	405	107	131	362	663
ASTEI20_033371	CM023249	complement(24069968..24094437)	helicase domino, transcript variant X4	protein_coding	12812	483	773	378	372	1102	1336
ASTEI20_033373	CM023248	79804023..79825420	transcription factor E2f1, transcript variant X1	protein_coding	5923	66	96	47	60	216	175
ASTEI20_033374	CM023249	complement(64647058..64649780)	fatty-acid amide hydrolase 2, transcript variant X1	protein_coding	2467	20	32	10	8	42	40
ASTEI20_033375	CM023248	35812841..35814179	enoyl-CoA hydratase domain-containing protein 3, mitochondrial	protein_coding	1198	16	24	2	3	3	5
ASTEI20_033376	CM023248	complement(73938617..73941696)	facilitated trehalose transporter Tret1-like, transcript variant X2	protein_coding	2925	21	18	12	30	20	23
ASTEI20_033377	CM023248	14160950..14212045	arrestin red cell, transcript variant X15	protein_coding	5491	60	89	40	55	130	174
ASTEI20_033378	CM023248	complement(18054614..18055966)	PR domain zinc finger protein 10-like	protein_coding	1212	6	11	5	2	5	14
ASTEI20_033380	CM023248	complement(8551261..8552514)	vacuolar protein sorting-associated protein 26C	protein_coding	1122	6	13	10	4	22	13
ASTEI20_033381	CM023248	complement(64341943..64384181)	modifier of mdg4-like, transcript variant X8	protein_coding	11699	233	449	91	91	448	657
ASTEI20_033382	CM023249	complement(39410006..39418813)	zinc finger FYVE domain-containing protein 26 homolog	protein_coding	8492	120	134	68	39	113	136
ASTEI20_033384	CM023250	12086748..12106877	uncharacterized LOC118507780, transcript variant X2	protein_coding	5362	38	70	22	54	75	68
ASTEI20_033386	CM023248	complement(92500510..92501793)	G kinase-anchoring protein 1-A-like	protein_coding	1221	4	10	5	2	2	2
ASTEI20_033387	CM023248	41765945..41767301	SUMO-activating enzyme subunit 1	protein_coding	1271	24	24	9	7	46	36
ASTEI20_033390	CM023248	complement(64123416..64126220)	40S ribosomal protein S28, transcript variant X3	protein_coding	2002	390	515	242	130	665	740
ASTEI20_033392	CM023248	complement(78287305..78288331)	ribosomal RNA processing protein 36 homolog	protein_coding	962	19	14	3	7	17	19
ASTEI20_033393	CM023249	complement(31712027..31712713)	peptidoglycan-recognition protein SC2-like	protein_coding	687	3	1	2	2	6	9
ASTEI20_033395	CM023248	complement(39517497..39528371)	mediator of RNA polymerase II transcription subunit 1, transcript variant X7	protein_coding	6573	60	104	65	26	108	125
ASTEI20_033396	CM023249	45584871..45591537	serine/threonine-protein phosphatase PP2A	protein_coding	2758	393	479	169	155	315	444
ASTEI20_033397	CM023249	complement(25743893..25763149)	uncharacterized LOC118508841	protein_coding	2349	1	3	1	4	7	13
ASTEI20_033398	CM023248	complement(80721663..80723401)	WD repeat-containing protein 5	protein_coding	1555	30	43	8	6	29	57
ASTEI20_033399	CM023249	complement(17351908..17354982)	peroxisomal targeting signal 1 receptor	protein_coding	2945	53	49	20	17	59	83
ASTEI20_033400	CM023248	complement(36497287..36505030)	uncharacterized LOC118504780, transcript variant X1	protein_coding	2145	1	1	1	0	2	1
ASTEI20_033405	CM023249	54359750..54362206	endocuticle structural glycoprotein ABD-4-like	protein_coding	655	59	14	11	267	32	41
ASTEI20_033406	CM023248	complement(46645156..46646302)	glutathione S-transferase 1-1-like	protein_coding	1000	3	0	3	7	1	0
ASTEI20_033411	CM023249	7213470..7214437	uncharacterized LOC118510452	protein_coding	894	1	2	0	0	4	9
ASTEI20_033412	CM023248	48118156..48119427	39S ribosomal protein L27, mitochondrial	protein_coding	1122	3	28	6	11	8	29
ASTEI20_033413	CM023249	complement(75069208..75089138)	excitatory amino acid transporter 3, transcript variant X1	protein_coding	3480	167	225	76	137	202	254
ASTEI20_033414	CM023249	22804721..22805389	MIP18 family protein galla-2	protein_coding	598	13	14	3	5	14	10
ASTEI20_033416	CM023248	complement(79152146..79185364)	uncharacterized LOC118505428, transcript variant X6	protein_coding	7823	134	498	127	69	819	965
ASTEI20_033417	CM023249	complement(378492..379742)	probable U2 small nuclear ribonucleoprotein A', transcript variant X2	protein_coding	1100	9	28	6	7	18	22
ASTEI20_033418	CM023248	83903197..83951503	1-phosphatidylinositol 4,5-bisphosphate phosphodiesterase epsilon-1-like, transcript variant X5	protein_coding	11110	60	90	66	157	133	191
ASTEI20_033422	CM023249	27017051..27017522	ATP-dependent RNA helicase A-like	protein_coding	472	102	289	36	33	29	38
ASTEI20_033423	CM023248	66408774..66411494	general transcription and DNA repair factor IIH helicase subunit XPD	protein_coding	2456	13	17	6	3	11	22
ASTEI20_033424	CM023249	44826646..44827441	uncharacterized LOC118511050	protein_coding	735	0	6	0	0	1	0
ASTEI20_033425	CM023250	8907876..8915544	activin receptor type-2A	protein_coding	3958	89	137	42	31	148	185
ASTEI20_033426	CM023248	complement(33169749..33202544)	putative uncharacterized protein DDB_G0283051	protein_coding	1406	2	4	2	6	3	3
ASTEI20_033427	CM023248	complement(73550017..73559752)	regulator of gene activity, transcript variant X1	protein_coding	2277	75	127	36	49	156	171
ASTEI20_033428	CM023248	79957949..79977106	nuclear protein localization protein 4 homolog	protein_coding	2818	47	44	9	28	50	65
ASTEI20_033429	CM023249	46641607..46642684	uncharacterized LOC118511187	protein_coding	912	0	2	1	4	3	8
ASTEI20_033432	CM023249	4516728..4518431	ribosome biogenesis protein WDR12 homolog	protein_coding	1562	28	56	25	12	73	69
ASTEI20_033433	CM023249	complement(19936717..19940208)	uncharacterized LOC118512750	protein_coding	3405	15	22	28	22	28	23
ASTEI20_033435	CM023249	complement(26157711..26160610)	alpha-N-acetylgalactosaminidase, transcript variant X1	protein_coding	2363	0	6	0	3	1	0
ASTEI20_033436	CM023249	complement(42420859..42422286)	alpha-tocopherol transfer protein-like	protein_coding	1266	0	2	0	0	0	3
ASTEI20_033437	CM023250	complement(19991661..19995982)	uncharacterized LOC118513756	protein_coding	4192	1	3	5	3	3	8
ASTEI20_033440	CM023249	10025360..10124793	uncharacterized LOC118513121, transcript variant X1	protein_coding	5859	36	54	23	69	43	74
ASTEI20_033441	CM023248	complement(11346775..11369695)	sprouty-related, EVH1 domain-containing protein 2, transcript variant X13	protein_coding	7506	49	99	56	76	139	152
ASTEI20_033442	JABEOT010000086	17150..20682	uncharacterized LOC118517114	protein_coding	2552	175	251	63	43	0	0
ASTEI20_033443	CM023248	49076921..49078597	uncharacterized LOC118508372	protein_coding	1333	22	22	8	3	11	28
ASTEI20_033444	CM023250	complement(19644770..19647534)	probable 4-coumarate--CoA ligase 1	protein_coding	2702	1	11	12	25	34	28
ASTEI20_033446	CM023248	21639017..21648553	uncharacterized LOC118506143, transcript variant X1	protein_coding	4054	104	150	32	34	146	194
ASTEI20_033447	CM023249	complement(71819249..71826834)	mucin-19	protein_coding	7586	15	30	16	59	55	73
ASTEI20_033448	CM023248	86589267..86600050	uncharacterized LOC118504998	protein_coding	4547	28	37	14	16	119	100
ASTEI20_033450	CM023248	complement(42181591..42183164)	allantoicase-like	protein_coding	1510	12	7	0	0	2	4
ASTEI20_033451	CM023250	8478007..8489347	tumor necrosis factor receptor superfamily member wengen, transcript variant X1	protein_coding	3659	24	29	8	18	25	25
ASTEI20_033453	CM023249	26524241..26547289	alpha-tubulin N-acetyltransferase, transcript variant X1	protein_coding	3957	40	64	21	31	70	61
ASTEI20_033454	CM023250	6884847..6889422	bis(5'-adenosyl)-triphosphatase enpp4-like	protein_coding	3973	114	153	23	40	93	108
ASTEI20_033455	CM023249	complement(51141412..51143015)	deoxyribose-phosphate aldolase, transcript variant X2	protein_coding	1478	11	18	4	4	27	28
ASTEI20_033456	CM023248	69330284..69355160	neuronal acetylcholine receptor subunit alpha-7, transcript variant X7	protein_coding	12085	12	45	34	80	72	126
ASTEI20_033457	CM023248	complement(34197395..34201516)	uncharacterized LOC118503139, transcript variant X4	protein_coding	2816	0	1	4	0	5	1
ASTEI20_033458	CM023249	64241069..64241800	proteasome maturation protein	protein_coding	589	22	19	6	2	10	30
ASTEI20_033459	CM023249	80943216..80967412	serine-rich adhesin for platelets, transcript variant X3	protein_coding	5728	24	26	17	36	55	18
ASTEI20_033460	CM023248	42159781..42168204	ADP-ribosylation factor-like protein 3, transcript variant X1	protein_coding	908	0	0	3	0	3	1
ASTEI20_033464	CM023248	58779847..58821786	MICAL-like protein 1, transcript variant X2	protein_coding	5993	175	311	140	164	293	377
ASTEI20_033465	CM023249	complement(70592894..70594087)	probable palmitoyltransferase ZDHHC24	protein_coding	1116	9	3	2	0	0	1
ASTEI20_033466	CM023248	complement(62084514..62089321)	DNA helicase MCM9-like, transcript variant X2	protein_coding	4736	4	30	3	0	47	49
ASTEI20_033467	CM023249	complement(22170101..22235362)	obscurin, transcript variant X2	protein_coding	18159	1039	1383	685	831	1150	1120
ASTEI20_033469	CM023249	21705046..21711930	cytochrome b reductase 1, transcript variant X1	protein_coding	1798	42	35	1	7	17	32
ASTEI20_033471	CM023248	33209741..33211671	transmembrane protein 39A	protein_coding	1795	0	3	8	2	0	0
ASTEI20_033472	CM023249	10581069..10583039	LETM1 domain-containing protein 1, transcript variant X2	protein_coding	1744	24	25	9	8	41	57
ASTEI20_033473	CM023250	complement(15961329..15994016)	uncharacterized LOC118511217, transcript variant X10	protein_coding	11148	17	42	23	21	53	59
ASTEI20_033474	CM023249	complement(82712174..82723137)	RING finger and SPRY domain-containing protein 1-like, transcript variant X1	protein_coding	4425	24	87	12	18	100	93
ASTEI20_033475	CM023248	complement(138538..140696)	tRNA (uracil-5-)-methyltransferase homolog A	protein_coding	2028	17	30	7	15	59	54
ASTEI20_033476	CM023248	complement(67571438..67588176)	uncharacterized LOC118504426, transcript variant X3	protein_coding	6395	1038	937	247	310	819	959
ASTEI20_033477	JABEOT010000123	70962..79923	uncharacterized LOC118517241	protein_coding	455	2	0	0	0	1	2
ASTEI20_033478	CM023249	complement(45593460..45597448)	tudor and KH domain-containing protein homolog	protein_coding	3197	35	64	30	38	77	115
ASTEI20_033480	CM023250	4031399..4141389	uncharacterized LOC118505151, transcript variant X1	protein_coding	17137	9	41	8	63	45	63
ASTEI20_033481	CM023249	70660867..70662366	eukaryotic translation initiation factor 3 subunit H	protein_coding	1258	312	360	122	117	290	374
ASTEI20_033482	CM023250	238844..240072	phenoloxidase-activating enzyme-like	protein_coding	933	6	10	3	8	12	11
ASTEI20_033483	CM023248	81195640..81210022	atlastin, transcript variant X1	protein_coding	5229	184	274	110	101	309	362
ASTEI20_033484	CM023248	complement(75055007..75083356)	chitin synthase chs-2, transcript variant X2	protein_coding	7497	7	20	16	48	14	14
ASTEI20_033487	CM023249	complement(21247748..21262315)	facilitated trehalose transporter Tret1, transcript variant X1	protein_coding	4546	1592	1213	505	441	1579	2014
ASTEI20_033489	JABEOT010000065	22733..79055	uncharacterized LOC118516472	protein_coding	4379	30	44	8	2	14	40
ASTEI20_033491	CM023248	90490210..90491933	innexin inx7	protein_coding	1486	43	62	21	14	24	72
ASTEI20_033492	CM023250	complement(9829264..9841193)	guanylate cyclase soluble subunit beta-1, transcript variant X7	protein_coding	6140	16	22	11	17	38	36
ASTEI20_033494	CM023249	41910636..41911939	uncharacterized LOC118512329	protein_coding	1200	45	35	34	26	40	44
ASTEI20_033495	CM023249	87924868..87925827	serine protease inhibitor Kazal-type 1-like	protein_coding	960	35	41	17	18	47	93
ASTEI20_033498	CM023249	complement(86812076..86816049)	DDB1- and CUL4-associated factor 11, transcript variant X2	protein_coding	3350	153	190	50	52	174	214
ASTEI20_033500	CM023249	22068456..22085857	voltage-dependent calcium channel subunit alpha-2/delta-3, transcript variant X1	protein_coding	7925	15	49	38	59	51	90
ASTEI20_033501	CM023249	782665..795356	glycogenin-1, transcript variant X24	protein_coding	7334	212	237	104	99	245	274
ASTEI20_033504	CM023249	complement(75104243..75106161)	stomatin-like protein 2, mitochondrial	protein_coding	1755	31	33	6	6	34	60
ASTEI20_033505	CM023249	44431850..44436124	zinc finger protein Noc	protein_coding	4161	217	271	138	152	228	281
ASTEI20_033506	CM023249	82494209..82503624	ralBP1-associated Eps domain-containing protein 1	protein_coding	6758	176	160	48	60	164	171
ASTEI20_033507	CM023249	complement(43719688..43722982)	DNA mismatch repair protein spellchecker 1	protein_coding	2930	14	30	10	12	33	66
ASTEI20_033510	CM023250	complement(2838727..2846824)	coactosin-like protein	protein_coding	2485	93	121	67	54	125	113
ASTEI20_033511	CM023248	complement(14981066..14987786)	fatty-acid amide hydrolase 2-B, transcript variant X4	protein_coding	2882	115	136	27	44	148	169
ASTEI20_033514	CM023248	9998964..10000393	lipase 3-like	protein_coding	1357	1	2	1	1	0	2
ASTEI20_033515	CM023248	complement(49505716..49514164)	keratin-associated protein 19-2-like, transcript variant X2	protein_coding	710	1	2	2	0	1	0
ASTEI20_033516	CM023249	complement(72537578..72596031)	zinc finger protein 271, transcript variant X41	protein_coding	8197	286	439	200	247	559	609
ASTEI20_033519	CM023249	46772219..46774464	neuronal acetylcholine receptor subunit non-alpha-3-like	protein_coding	1598	4	4	0	0	3	2
ASTEI20_033522	CM023249	24095031..24096224	DNA repair protein RAD51 homolog 4	protein_coding	1194	3	8	1	0	10	11
ASTEI20_033523	CM023248	complement(4036174..4095229)	serine-rich adhesin for platelets, transcript variant X2	protein_coding	7016	377	527	286	327	536	685
ASTEI20_033524	CM023249	complement(29119860..29127948)	uncharacterized LOC118509363	protein_coding	2859	28	28	18	4	30	23
ASTEI20_033525	CM023248	complement(39792024..39795510)	E3 ubiquitin-protein transferase MAEA	protein_coding	2937	107	171	46	48	150	173
ASTEI20_033526	CM023250	complement(18126459..18129546)	probable ATP-dependent RNA helicase CG8611, transcript variant X1	protein_coding	2703	53	110	75	25	78	79
ASTEI20_033528	CM023249	77633735..77642501	protein bicaudal C, transcript variant X1	protein_coding	5676	11	46	6	6	67	84
ASTEI20_033529	CM023248	28952320..28956395	uncharacterized LOC118506105	protein_coding	3934	2	6	4	7	11	23
ASTEI20_033530	CM023250	9831465..9832697	uncharacterized LOC118506601	protein_coding	1167	3	6	1	1	4	18
ASTEI20_033532	CM023248	90221539..90225212	protein trapped in endoderm-1	protein_coding	3013	6	9	3	5	6	1
ASTEI20_033533	CM023248	complement(33211587..33212217)	LYR motif-containing protein 2-like	protein_coding	566	1	4	0	0	0	0
ASTEI20_033534	CM023249	2260937..2265373	kinesin-like protein Klp61F	protein_coding	4045	14	48	14	9	77	111
ASTEI20_033536	CM023248	complement(47554130..47569289)	uncharacterized LOC118502395	protein_coding	5697	47	78	15	3	35	59
ASTEI20_033537	CM023250	17056721..17060345	uncharacterized protein C6orf136 homolog, transcript variant X2	protein_coding	1404	57	94	44	62	111	116
ASTEI20_033539	CM023249	8224489..8226266	uncharacterized LOC118510519	protein_coding	1705	23	35	11	10	35	41
ASTEI20_033540	CM023248	complement(68100705..68106022)	uncharacterized LOC118504454, transcript variant X3	protein_coding	2106	43	26	15	10	10	21
ASTEI20_033541	CM023248	complement(82427461..82431150)	lysosomal alpha-glucosidase-like	protein_coding	3541	96	110	38	48	114	192
ASTEI20_033542	CM023248	37554931..37566379	uncharacterized LOC118517706, transcript variant X6	protein_coding	3571	41	62	36	31	52	96
ASTEI20_033543	CM023250	9350784..9356969	putative vitellogenin receptor	protein_coding	5976	178	295	124	61	867	718
ASTEI20_033547	CM023249	complement(39757688..39759403)	probable tRNA N6-adenosine threonylcarbamoyltransferase, mitochondrial	protein_coding	1471	3	8	0	0	2	8
ASTEI20_033550	CM023249	57760616..57762130	WD repeat-containing protein 82	protein_coding	1436	11	12	4	4	24	22
ASTEI20_033553	CM023248	complement(93110624..93116556)	uncharacterized LOC118517556	protein_coding	4256	20	49	14	17	82	94
ASTEI20_033554	CM023249	21760944..21810051	oxysterol-binding protein-related protein 9	protein_coding	7257	47	96	53	44	85	87
ASTEI20_033555	CM023249	complement(1463052..1467847)	structure-specific endonuclease subunit SLX4	protein_coding	4287	17	54	30	16	96	102
ASTEI20_033556	CM023249	complement(26169417..26173262)	queuosine salvage protein	protein_coding	3846	30	27	15	10	30	57
ASTEI20_033558	CM023248	complement(63521929..63525408)	pyruvate dehydrogenase phosphatase regulatory subunit, mitochondrial-like, transcript variant X1	protein_coding	3056	75	32	20	14	54	29
ASTEI20_033559	CM023248	complement(36575494..36576560)	uncharacterized LOC118505872	protein_coding	985	30	27	2	4	12	21
ASTEI20_033560	CM023250	complement(5379741..5381135)	uncharacterized LOC118515479	protein_coding	1395	66	97	35	28	30	15
ASTEI20_033564	CM023249	complement(1000795..1026737)	uncharacterized LOC118512079, transcript variant X4	protein_coding	6395	6	17	5	17	21	15
ASTEI20_033565	CM023249	43153308..43154223	putative ATP synthase subunit f, mitochondrial	protein_coding	736	709	531	500	152	446	411
ASTEI20_033567	CM023248	complement(53292377..53329400)	mucin-5AC, transcript variant X6	protein_coding	7695	154	206	68	87	167	158
ASTEI20_033568	CM023248	complement(11230471..11254129)	calpain-A-like, transcript variant X2	protein_coding	4630	132	157	79	90	140	166
ASTEI20_033570	CM023249	76225613..76231303	alpha-tocopherol transfer protein-like	protein_coding	2037	51	47	20	5	29	48
ASTEI20_033571	CM023248	82598020..82601305	exonuclease 3'-5' domain-containing protein 2, transcript variant X1	protein_coding	2922	51	78	26	9	85	91
ASTEI20_033572	CM023248	complement(11485833..11487257)	WD repeat-containing protein 18	protein_coding	1425	20	37	7	12	34	63
ASTEI20_033575	CM023248	complement(71396066..71405632)	AP-1 complex subunit sigma-2, transcript variant X1	protein_coding	3465	28	44	33	37	32	69
ASTEI20_033578	CM023249	17933635..17934731	MIT domain-containing protein 1-like	protein_coding	938	26	12	9	7	15	12
ASTEI20_033579	CM023249	87853127..87854334	KRR1 small subunit processome component homolog	protein_coding	1208	19	15	8	6	20	33
ASTEI20_033580	CM023250	complement(3510649..3550384)	TOX high mobility group box family member 3-like, transcript variant X2	protein_coding	4648	87	119	38	66	218	177
ASTEI20_033581	CM023248	complement(32112112..32113592)	zinc finger protein 277	protein_coding	1481	9	11	12	5	13	15
ASTEI20_033582	CM023249	complement(71504287..71505119)	adult cuticle protein 1-like	protein_coding	711	1	3	0	83	1	5
ASTEI20_033584	CM023248	complement(51621617..51639554)	uncharacterized LOC118502660, transcript variant X1	protein_coding	9088	178	335	122	105	316	448
ASTEI20_033585	CM023248	11345415..11346651	probable DNA-directed RNA polymerase I subunit RPA43	protein_coding	1237	33	32	14	9	58	67
ASTEI20_033586	CM023248	22304762..22305725	eukaryotic translation initiation factor 3 subunit K	protein_coding	858	60	95	36	24	131	134
ASTEI20_033590	CM023249	84079587..84082293	protein nessun dorma, transcript variant X1	protein_coding	2468	2	6	6	1	21	20
ASTEI20_033592	CM023248	complement(27262941..27283962)	somatostatin receptor type 2-like	protein_coding	5271	22	33	14	18	45	46
ASTEI20_033593	CM023249	complement(48568482..48574994)	ankyrin repeat domain-containing protein 13C, transcript variant X3	protein_coding	3020	43	79	21	28	80	129
ASTEI20_033594	CM023249	complement(4033392..4034447)	autophagy protein 12-like	protein_coding	913	4	5	0	4	5	2
ASTEI20_033595	CM023249	complement(24201528..24304092)	uncharacterized LOC118511351, transcript variant X3	protein_coding	11262	13	31	25	51	59	76
ASTEI20_033596	CM023248	54549739..54556185	polycomb protein Scm, transcript variant X1	protein_coding	6232	66	116	37	39	118	133
ASTEI20_033597	CM023248	complement(4505890..4514722)	protein lines	protein_coding	5807	28	51	17	19	71	76
ASTEI20_033598	CM023248	complement(83400458..83416545)	upstream stimulatory factor 1-like, transcript variant X2	protein_coding	8756	192	237	187	183	256	376
ASTEI20_033599	CM023248	complement(6542113..6546761)	transketolase-like protein 2, transcript variant X1	protein_coding	2688	1150	1409	346	408	1355	2390
ASTEI20_033603	CM023250	15012616..15013806	translocator protein	protein_coding	1115	6	21	1	4	8	8
ASTEI20_033604	CM023249	complement(17379238..17380445)	uncharacterized LOC118508847	protein_coding	1056	5	11	2	1	6	4
ASTEI20_033606	CM023249	80326454..80327187	37 kDa salivary gland allergen Aed a 2-like	protein_coding	613	39	68	14	4	13	14
ASTEI20_033609	CM023248	36410379..36414740	acetylcholinesterase	protein_coding	3457	5	4	2	0	0	0
ASTEI20_033610	CM023249	complement(12370443..12372292)	snurportin-1	protein_coding	1850	1	5	1	0	10	8
ASTEI20_033612	CM023249	complement(42027493..42031143)	stAR-related lipid transfer protein 7, mitochondrial, transcript variant X3	protein_coding	2608	202	132	67	14	108	143
ASTEI20_033613	CM023248	complement(86008254..86008793)	uncharacterized LOC118504936	protein_coding	467	31	50	3	1	17	20
ASTEI20_033615	CM023249	complement(18160399..18162625)	nascent polypeptide-associated complex subunit alpha, transcript variant X1	protein_coding	1921	211	186	82	69	385	363
ASTEI20_033616	CM023248	complement(64651339..64652982)	serine/threonine-protein phosphatase 6 catalytic subunit	protein_coding	1226	30	31	18	14	44	43
ASTEI20_033618	CM023248	5449183..5460584	protein strawberry notch	protein_coding	5659	211	320	82	62	408	365
ASTEI20_033620	CM023248	complement(2588972..2602733)	serine/threonine-protein kinase BRSK2, transcript variant X1	protein_coding	7968	23	35	27	53	49	60
ASTEI20_033621	CM023248	73980483..73982396	nucleotide exchange factor Sil1	protein_coding	1914	25	46	3	6	25	41
ASTEI20_033622	CM023249	complement(80792381..80793597)	secretion-regulating guanine nucleotide exchange factor	protein_coding	1047	1	8	0	2	8	10
ASTEI20_033623	CM023248	33098652..33100113	peroxiredoxin-6-like	protein_coding	1123	127	100	41	42	31	41
ASTEI20_033624	CM023249	complement(34999273..35000180)	U6 snRNA-associated Sm-like protein LSm6, transcript variant X1	protein_coding	489	19	18	4	0	10	14
ASTEI20_033625	CM023249	63879045..63883480	lysosome-associated membrane glycoprotein 1-like	protein_coding	2231	220	196	58	81	201	255
ASTEI20_033626	CM023248	complement(81225814..81227101)	protein D2-like	protein_coding	1220	40	59	6	12	38	57
ASTEI20_033627	CM023250	complement(2989150..2991735)	uncharacterized LOC118503981, transcript variant X2	protein_coding	2421	27	37	17	9	27	58
ASTEI20_033629	CM023248	complement(51394500..51396971)	glucose dehydrogenase [FAD, quinone]-like	protein_coding	2404	0	2	0	8	0	3
ASTEI20_033630	CM023249	53932568..53935331	carnitine O-acetyltransferase-like	protein_coding	2764	32	36	11	17	54	52
ASTEI20_033631	CM023249	31654409..31705966	serine/threonine-protein kinase mig-15, transcript variant X3	protein_coding	8941	240	319	143	193	417	463
ASTEI20_033632	JABEOT010000325	complement(12473..16303)	transcription factor AP-1-like	protein_coding	3756	49	81	34	21	0	0
ASTEI20_033633	CM023249	complement(9342245..9344615)	phosphoglycolate phosphatase 2-like, transcript variant X1	protein_coding	1683	33	75	18	17	123	159
ASTEI20_033634	CM023249	complement(42222663..42224972)	pre-mRNA-splicing factor Slu7-like	protein_coding	2310	30	32	0	7	37	47
ASTEI20_033635	CM023249	complement(64479869..64543934)	Kv channel-interacting protein 4-like, transcript variant X1	protein_coding	4842	25	53	43	26	39	90
ASTEI20_033636	CM023249	complement(80839828..80842949)	probable DNA double-strand break repair Rad50 ATPase	protein_coding	2926	0	3	2	0	1	1
ASTEI20_033637	CM023248	50082743..50085166	prolargin-like	protein_coding	2363	17	26	11	14	22	17
ASTEI20_033638	CM023250	15210784..15215332	IWS1-like protein	protein_coding	3516	74	65	17	14	75	111
ASTEI20_033639	CM023249	complement(38774111..38775456)	60S ribosomal protein L15, transcript variant X1	protein_coding	965	476	725	241	221	634	826
ASTEI20_033642	CM023249	25562959..25564872	peptidyl-prolyl cis-trans isomerase 5	protein_coding	1120	240	275	112	68	185	226
ASTEI20_033643	CM023248	91114219..91116200	mannose-1-phosphate guanyltransferase beta	protein_coding	1982	42	40	19	4	35	50
ASTEI20_033644	CM023248	79702722..79709472	uncharacterized LOC118502470	protein_coding	3342	122	118	22	23	56	112
ASTEI20_033645	CM023249	16335804..16339878	uncharacterized LOC118509035, transcript variant X2	protein_coding	1925	6	13	3	7	10	24
ASTEI20_033646	CM023248	51021229..51022462	very-long-chain (3R)-3-hydroxyacyl-CoA dehydratase 2-like	protein_coding	1122	3	2	1	4	8	11
ASTEI20_033648	CM023250	complement(1582738..1585712)	protein mab-21-like	protein_coding	2883	15	8	7	3	21	13
ASTEI20_033649	CM023248	complement(19568998..19570800)	zinc finger protein 107-like	protein_coding	1663	9	12	3	3	6	3
ASTEI20_033651	CM023249	complement(63363495..63549972)	CD166 antigen-like, transcript variant X4	protein_coding	6919	6	21	12	30	20	42
ASTEI20_033652	CM023248	92258156..92463641	uncharacterized LOC118505359, transcript variant X6	protein_coding	5496	13	26	26	29	24	61
ASTEI20_033653	CM023250	13270514..13273971	protein peste-like	protein_coding	2397	12	14	5	15	9	18
ASTEI20_033654	CM023249	43250654..43252308	sperm-associated antigen 7 homolog, transcript variant X2	protein_coding	1401	5	14	7	0	6	10
ASTEI20_033656	CM023248	2470443..2477158	putative polypeptide N-acetylgalactosaminyltransferase 9, transcript variant X1	protein_coding	6360	10	17	5	5	8	17
ASTEI20_033657	CM023248	complement(16390211..16400685)	uncharacterized LOC118504898, transcript variant X1	protein_coding	3353	56	98	61	77	117	141
ASTEI20_033658	CM023249	complement(75109925..75112125)	probable serine hydrolase	protein_coding	2095	12	11	7	9	6	6
ASTEI20_033659	CM023249	complement(25962404..25964475)	actin-related protein 6	protein_coding	1691	8	4	1	0	9	6
ASTEI20_033660	CM023250	complement(3560709..3563524)	cytochrome P450 315a1, mitochondrial, transcript variant X1	protein_coding	2320	6	8	5	3	15	7
ASTEI20_033661	CM023250	complement(15177331..15179128)	prostaglandin reductase 1-like	protein_coding	1665	58	91	25	22	82	132
ASTEI20_033664	CM023248	68711996..68717722	importin-11	protein_coding	3838	76	105	42	29	154	140
ASTEI20_033665	CM023248	complement(70666244..70669747)	phosphoenolpyruvate carboxykinase [GTP]	protein_coding	2636	801	808	109	61	89	90
ASTEI20_033667	CM023248	complement(8573420..8590013)	myosin heavy chain, fast skeletal muscle, transcript variant X2	protein_coding	5979	446	413	116	80	135	195
ASTEI20_033668	JABEOT010000077	complement(63596..69638)	arf-GAP with dual PH domain-containing protein 1-like	protein_coding	3985	27	33	11	18	55	64
ASTEI20_033669	CM023249	46690464..46691907	probable peroxisomal membrane protein PEX13	protein_coding	1211	6	14	3	0	4	4
ASTEI20_033671	CM023248	72291763..72308677	elongation of very long chain fatty acids protein, transcript variant X2	protein_coding	2984	72	62	37	10	35	38
ASTEI20_033672	CM023250	6612679..6615531	uncharacterized LOC118505792, transcript variant X1	protein_coding	2609	7	10	9	3	13	11
ASTEI20_033673	CM023248	11970400..11972495	putative F-box/FBD/LRR-repeat protein At1g16940	protein_coding	1937	25	25	4	8	48	66
ASTEI20_033674	CM023248	complement(58493582..58496862)	GPALPP motifs-containing protein 1	protein_coding	1640	3	9	1	0	16	15
ASTEI20_033676	CM023248	complement(62044028..62045152)	60S ribosomal protein L6	protein_coding	1125	1832	1783	577	540	2327	2808
ASTEI20_033677	CM023248	complement(80828592..80832027)	leucine-rich PPR motif-containing protein, mitochondrial	protein_coding	3436	179	53	20	21	68	74
ASTEI20_033678	CM023248	19283412..19301088	E3 ubiquitin-protein ligase SH3RF1	protein_coding	6587	29	47	29	23	107	88
ASTEI20_033679	CM023248	65383226..65393747	protein tipE, transcript variant X4	protein_coding	7607	12	54	32	42	40	51
ASTEI20_033680	CM023249	84115592..84118636	protein catecholamines up, transcript variant X2	protein_coding	2116	84	102	41	37	115	164
ASTEI20_033681	CM023248	42217660..42224584	telomere length regulation protein TEL2 homolog	protein_coding	5138	84	86	30	48	135	135
ASTEI20_033684	CM023248	complement(28756051..28756989)	ER membrane protein complex subunit 4-like	protein_coding	807	5	10	1	8	11	16
ASTEI20_033685	CM023249	complement(21785226..21791925)	elongation of very long chain fatty acids protein AAEL008004-like, transcript variant X1	protein_coding	4065	3	4	2	2	12	9
ASTEI20_033686	CM023248	75793087..75843474	extracellular serine/threonine protein CG31145, transcript variant X2	protein_coding	7745	319	387	140	185	582	640
ASTEI20_033690	CM023250	15932807..15934392	GATA zinc finger domain-containing protein 1-like	protein_coding	1518	2	7	10	0	3	3
ASTEI20_033691	CM023248	complement(62414965..62416989)	probable cytochrome P450 4d14	protein_coding	1969	22	32	2	4	3	7
ASTEI20_033693	CM023248	complement(90500628..90505344)	C2 domain-containing protein 5	protein_coding	3617	36	60	23	25	84	81
ASTEI20_033694	CM023249	complement(45851006..45863689)	ATP-citrate synthase, transcript variant X2	protein_coding	5029	2057	2428	333	385	2746	3678
ASTEI20_033696	CM023249	complement(1190032..1193565)	NEDD4-binding protein 1-like, transcript variant X4	protein_coding	1884	9	11	1	4	24	34
ASTEI20_033701	CM023249	complement(71751893..71839878)	tRNA-dihydrouridine(16/17) synthase [NAD(P)(+)]-like, transcript variant X2	protein_coding	2795	36	39	24	21	72	60
ASTEI20_033702	CM023249	complement(13903489..13905649)	armadillo repeat-containing protein 6 homolog, transcript variant X1	protein_coding	1971	11	11	4	1	19	18
ASTEI20_033703	CM023249	23015413..23018097	peroxisomal membrane protein PEX14, transcript variant X2	protein_coding	2211	34	36	21	17	79	95
ASTEI20_033706	CM023248	complement(47872960..47875305)	alpha-1,2-mannosyltransferase ALG9	protein_coding	2120	15	14	5	8	25	7
ASTEI20_033709	CM023249	36227853..36228629	DNA polymerase epsilon subunit 3	protein_coding	702	0	5	2	2	15	16
ASTEI20_033710	CM023248	67568099..67570626	tetratricopeptide repeat protein 30 homolog	protein_coding	2396	5	3	0	0	1	2
ASTEI20_033711	CM023248	28942019..28943575	40S ribosomal protein S7	protein_coding	889	958	1322	279	326	919	1399
ASTEI20_033712	CM023248	complement(61236874..61244387)	N-acetylglucosaminyl-phosphatidylinositol de-N-acetylase, transcript variant X1	protein_coding	2467	17	17	8	10	35	24
ASTEI20_033713	CM023248	complement(78722707..78760735)	putative transcription factor capicua, transcript variant X5	protein_coding	13365	449	628	308	348	926	1025
ASTEI20_033716	CM023249	43993860..43994792	exosome complex component RRP40	protein_coding	933	4	17	0	1	3	9
ASTEI20_033717	CM023250	complement(269433..302429)	armadillo segment polarity protein, transcript variant X18	protein_coding	7495	150	236	95	173	236	325
ASTEI20_033718	JABEOT010000335	complement(45440..50517)	uncharacterized LOC118516478, transcript variant X5	protein_coding	2789	2	14	8	0	3	16
ASTEI20_033720	CM023248	complement(41792225..41794086)	protein C1orf43 homolog, transcript variant X2	protein_coding	1322	6	14	0	7	7	7
ASTEI20_033721	CM023248	complement(81468362..81484389)	uncharacterized LOC118505582, transcript variant X1	protein_coding	2270	8	13	7	2	9	11
ASTEI20_033722	CM023249	complement(87038173..87040363)	tubulin gamma-1 chain-like	protein_coding	2022	18	26	6	11	43	31
ASTEI20_033723	CM023249	complement(37434404..37435675)	leukocyte receptor cluster member 1 homolog	protein_coding	1184	2	9	6	5	6	8
ASTEI20_033724	CM023249	complement(55678749..55681114)	probable serine/threonine-protein kinase DDB_G0280133, transcript variant X2	protein_coding	2132	62	73	18	20	82	105
ASTEI20_033725	CM023248	complement(41922200..41924184)	nucleolin	protein_coding	1772	18	52	9	7	60	104
ASTEI20_033729	CM023249	complement(34737687..34740075)	transcription factor Adf-1-like, transcript variant X2	protein_coding	1446	7	13	2	2	5	18
ASTEI20_033731	CM023248	47808545..47814861	probable cytochrome P450 4aa1	protein_coding	1920	32	29	13	23	30	51
[truncated: 8,570 more rows]

## Sheet: Table S2
Table S2 List of the 885 significantly differentially expressed genes (DEGs) predicted from the two comparison
								Fold change			Log₂Fold.Change			FDR-adjusted p-value
Gene_ID	Chromosome	Region	Description	ebi_biotype	Length	SDA500_GO	Classification	AWR vs STE2	AWK vs STE2		AWR vs STE2	AWK vs STE2		AWR vs STE2	AWK vs STE2		RS560	US490	Shared166	Constent
ASTEI20_030789	CM023249	complement(80341432..80342788)	37 kDa salivary gland allergen Aed a 2-like	protein_coding	1171	ASTE008614	annotated	4.17955	1.91871		2.06335	0.940137		6.78965e-06	0.22281		x			up
ASTEI20_030801	CM023249	complement(649882..651442)	uncharacterized LOC118513609	protein_coding	1299	ASTE001737	uncharacterized	-1.34266	-3.07703		-0.425094	-1.62154		0.373018	0.000656083			x		down
ASTEI20_030803	CM023249	26099827..26101401	ficolin-2-like	protein_coding	1509	ASTE007014	Immunity	3.63547	-1.12583		1.86214	-0.17099		0.00135954	0.914806		x
ASTEI20_030823	CM023248	complement(79984837..79990729)	glycine receptor subunit alpha-2-like	protein_coding	5820	ASTE002797	annotated	1.30964	3.83927		0.389167	1.94083		0.763297	0.00864654			x		up
ASTEI20_030845	CM023250	13051033..13053516	small ubiquitin-related modifier 2-like, transcript variant X3	protein_coding	1588		annotated	-1.88192	-3.46415		-0.912203	-1.7925		0.0323401	1.31336e-05			x		down
ASTEI20_030860	CM023248	59000302..59005041	cathepsin L1-like, transcript variant X1	protein_coding	3007	ASTE002437	annotated	6.0921	1.46871		2.60694	0.554546		0.0148128	0.851464		x			up
ASTEI20_030868	CM023248	19982200..19984201	juvenile hormone esterase-like	protein_coding	1800	ASTE008408	Detoxification	3.67086	-3.84071		1.87612	-1.94137		0.00188744	0.104814		x
ASTEI20_030882	CM023249	complement(74047345..74050714)	protein HIRA homolog	protein_coding	3099	ASTE011400	annotated	-1.37534	-5.18289		-0.459792	-2.37376		0.429621	0.00279473			x		down
ASTEI20_030937	CM023249	33396245..33397722	protein obstructor-E-like	protein_coding	1410	ASTE001075	annotated	-18.2592	-1.47731		-4.19055	-0.562971		3.90823e-31	0.320211		x			down
ASTEI20_030950	CM023249	10975186..10988705	probable cytochrome P450 49a1, transcript variant X2	protein_coding	2609	ASTE003766	Detoxification	3.71358	6.45274		1.89281	2.68991		0.141862	0.0283724			x		up
ASTEI20_030982	CM023248	complement(66993979..67000831)	uncharacterized LOC118504363, transcript variant X2	protein_coding	5801	ASTE011794	uncharacterized	10.1253	38.8733		3.33989	5.28071		#N/A	0.0128208			x		up
ASTEI20_031001	CM023250	complement(11383665..11385916)	(Lyso)-N-acylphosphatidylethanolamine lipase-like, transcript variant X2	protein_coding	1996	ASTE005432	annotated	4.75457	2.31042		2.24932	1.20816		5.54007e-08	0.128489		x			up
ASTEI20_031048	CM023248	complement(84799929..84802923)	monocarboxylate transporter 1	protein_coding	2387	ASTE000499	annotated	-4.92025	-1.23722		-2.29873	-0.307107		0.000424473	0.779135		x			down
ASTEI20_031052	CM023249	complement(80250709..80251576)	trypsin-7-like	protein_coding	868	ASTE016304	annotated	-23.5346	7.64837		-4.55671	2.93515		#N/A	0.0121338			x
ASTEI20_031065	CM023249	complement(54262482..54265822)	cuticle protein CP14.6-like	protein_coding	1150	ASTE002135	cuticular	1.40951	3.63366		0.495195	1.86142		0.443378	0.0333638			x		up
ASTEI20_031071	CM023248	complement(78323667..78325831)	elongin-B	protein_coding	1523	ASTE001440	annotated	-1.18431	-4.37179		-0.244044	-2.12822		0.775077	0.0081755			x		down
ASTEI20_031089	CM023250	2867368..2869528	short-chain dehydrogenase/reductase family 9C member 7, transcript variant X1	protein_coding	1578		annotated	-2.98338	-7.78758		-1.57695	-2.96118		0.0324401	0.0308339		x	x	x	down
ASTEI20_031092	CM023250	15749899..15751473	uncharacterized LOC118510980	protein_coding	1434		uncharacterized	4.87062	6.73535		2.28411	2.75175		0.0355605	0.0715034		x			up
ASTEI20_031093	CM023249	51305944..51308418	4-coumarate--CoA ligase 1-like	protein_coding	2326	ASTE003873	annotated	3.63728	1.25987		1.86286	0.333275		3.05067e-05	0.762152		x			up
ASTEI20_031146	CM023248	complement(49940622..49970094)	helix-loop-helix protein delilah	protein_coding	6035	ASTE001939	annotated	1.60623	3.40256		0.68368	1.76662		0.369083	0.00621476			x		up
ASTEI20_031161	JABEOT010000088	complement(106518..108379)	probable cytochrome P450 6a14	protein_coding	1797	ASTE015853	Detoxification	3.62114	3.59848		1.85644	1.84739		7.9851e-07	4.40899e-05		x	x	x	up
ASTEI20_031168	CM023248	56544282..56546321	histone RNA hairpin-binding protein	protein_coding	1567	ASTE010917	annotated	-2.0779	-3.86945		-1.05513	-1.95213		0.0875096	0.0283724			x		down
ASTEI20_031180	CM023249	complement(68511894..68513027)	probable NADH dehydrogenase [ubiquinone] 1 alpha subcomplex subunit 12	protein_coding	650		annotated	2.94627	2.84641		1.55889	1.50915		1.8424e-05	0.00467056		x	x	x	up
ASTEI20_031189	CM023248	51888692..51893908	glycine dehydrogenase (decarboxylating), mitochondrial	protein_coding	3460	ASTE002177	annotated	-1.77408	-4.91459		-0.827073	-2.29707		0.069281	1.29518e-06			x		down
ASTEI20_031212	CM023249	71187588..71188434	succinate dehydrogenase assembly factor 4, mitochondrial	protein_coding	714	ASTE003328	annotated	6.87192	1.74476		2.78071	0.803028		0.021813	0.773731		x			up
ASTEI20_031245	CM023250	complement(9524152..9531053)	UNC93-like protein, transcript variant X2	protein_coding	2397	ASTE005180	annotated	-1.93257	3.90824		-0.950524	1.96652		0.141384	1.09199e-06			x
ASTEI20_031271	CM023249	complement(3111245..3113009)	clavesin-2-like	protein_coding	1706	ASTE005853	annotated	3.00263	2.41559		1.58622	1.27237		0.00409549	0.136373		x			up
ASTEI20_031284	CM023248	87984393..88019590	steroid hormone receptor ERR2-like, transcript variant X5	protein_coding	5672	ASTE006915	annotated	5.21054	4.18087		2.38143	2.0638		3.34018e-08	0.00580561		x	x	x	up
ASTEI20_031333	CM023248	complement(70618610..70620382)	antigen 5 like allergen Cul n 1-like	protein_coding	1632	ASTE004491	annotated	-2.42223	-3.77268		-1.27634	-1.91559		0.00760349	0.00619892			x		down
ASTEI20_031334	CM023249	5332597..5333215	40S ribosomal protein S27	protein_coding	619		annotated	3.26646	1.32272		1.70773	0.403505		2.47061e-06	0.56872		x			up
ASTEI20_031340	JABEOT010000130	57146..58403	mpv17-like protein	protein_coding	992	ASTE016292	annotated	5.26696	1.88075		2.39697	0.911306		0.00285435	0.662748		x			up
ASTEI20_031354	CM023248	58487952..58492036	serine/threonine-protein kinase polo	protein_coding	3560	ASTE006047	annotated	-2.01687	-4.81927		-1.01212	-2.26881		0.0118607	0.000128839			x		down
ASTEI20_031355	CM023249	complement(70019444..70058750)	protein vestigial	protein_coding	3505	ASTE003041	annotated	4.47268	3.1626		2.16114	1.66111		0.0272975	0.244429		x			up
ASTEI20_031360	CM023248	39595901..39662169	calcium-activated potassium channel slowpoke, transcript variant X49	protein_coding	11609	ASTE002867	annotated	-2.88166	1.87528		-1.5269	0.907108		0.000171507	0.124292		x
ASTEI20_031393	CM023249	81913173..81914954	cytochrome P450 6d3-like	protein_coding	1713	ASTE015942	Detoxification	43.072	10.9074		5.42868	3.44724		0.00141444	0.235432		x			up
ASTEI20_031410	CM023250	complement(3146559..3148224)	uncharacterized LOC118504207, transcript variant X2	protein_coding	1375		uncharacterized	4.58241	11.5997		2.19611	3.53602		0.0353518	0.0543642		x			up
ASTEI20_031419	CM023248	69327687..69330193	protein RCC2 homolog	protein_coding	2021	ASTE000726	annotated	-1.9303	-2.95057		-0.948826	-1.56099		0.0753482	0.0385729			x		down
ASTEI20_031445	CM023248	35915046..35944180	uncharacterized LOC118508412, transcript variant X5	protein_coding	8419		uncharacterized	24.5664	15.6976		4.61862	3.97247		4.39861e-06	0.0333638		x	x	x	up
ASTEI20_031475	JABEOT010000076	complement(53913..59696)	VID27-like protein, transcript variant X2	protein_coding	2069	ASTE014671	annotated	1.69283	4.41034		0.759434	2.14089		0.487982	0.026241			x		up
ASTEI20_031491	CM023248	6815734..6817422	ketimine reductase mu-crystallin	protein_coding	1535	ASTE010975	annotated	-6.45125	-6.02277		-2.68958	-2.59043		0.0182895	0.143636		x			down
ASTEI20_031492	JABEOT010000324	31090..34607	uncharacterized LOC118516404	protein_coding	3518		uncharacterized	-3.37693	-3.09342		-1.75571	-1.6292		1.54938e-07	0.00553454		x	x	x	down
ASTEI20_031495	CM023248	84520024..84595287	GTPase-activating Rap/Ran-GAP domain-like protein 3, transcript variant X10	protein_coding	9005	ASTE000514	annotated	-6.25488	1.66242		-2.64498	0.733284		0.00144072	0.356551		x
ASTEI20_031502	CM023248	complement(40581147..40583033)	glutathione S-transferase D4-like, transcript variant X5	protein_coding	1625	ASTE015937	Detoxification	3.07191	2.46908		1.61913	1.30397		0.00429203	0.0898017		x			up
ASTEI20_031508	CM023249	18789368..18791947	esterase E4, transcript variant X2	protein_coding	2198	ASTE010342	Detoxification	33.6729	26.5603		5.07352	4.7312		1.98843e-43	2.38382e-29		x	x	x	up
ASTEI20_031557	CM023250	complement(15887968..15890888)	uncharacterized LOC118511133	protein_coding	2921	ASTE007700	uncharacterized	152.801	-2.51967		7.25551	-1.33323		0.000143067	#N/A		x
ASTEI20_031560	CM023250	complement(18917886..18922341)	bifunctional arginine demethylase and lysyl-hydroxylase PSR-like	protein_coding	2440	ASTE006996	annotated	-472.643	-279.034		-8.88461	-8.1243		0.0387971	0.132077		x			down
ASTEI20_031598	CM023248	complement(61770139..61776689)	uncharacterized LOC118506592, transcript variant X1	protein_coding	6551		uncharacterized	15.4073	31.1728		3.94555	4.96222		4.35084e-11	1.75316e-10		x	x	x	up
ASTEI20_031613	CM023248	63435713..63436990	pyridoxine-5'-phosphate oxidase-like	protein_coding	1103	ASTE001823	annotated	-1.03592	-4.78822		-0.0509189	-2.25949		0.963946	0.020685			x		down
ASTEI20_031614	CM023250	9697045..9701124	probable cytochrome P450 9f2	protein_coding	2220	ASTE005165	Detoxification	4.50085	3.3635		2.1702	1.74996		1.36505e-08	0.00540894		x	x	x	up
ASTEI20_031642	CM023249	71636089..71638429	eEF1A lysine and N-terminal methyltransferase homolog, transcript variant X1	protein_coding	2275	ASTE010822	Detoxification	-1.64995	-4.49551		-0.722424	-2.16848		0.333283	0.0245551			x		down
ASTEI20_031685	CM023249	complement(2943868..2946001)	lambda-crystallin homolog	protein_coding	1429	ASTE005873	annotated	4.53896	4.01644		2.18236	2.00592		6.71318e-06	0.0090804		x	x	x	up
ASTEI20_031687	CM023249	31476528..31478084	uncharacterized LOC118509502	protein_coding	1557	ASTE000628	uncharacterized	3.37144	1.70578		1.75336	0.770433		0.00104865	0.535488		x			up
ASTEI20_031702	CM023248	complement(39041084..39042395)	electron transfer flavoprotein subunit beta	protein_coding	1025	ASTE000407	annotated	3.17313	1.28305		1.66591	0.359575		1.30336e-05	0.717745		x			up
ASTEI20_031725	JABEOT010000071	16952..59312	probable G-protein coupled receptor 158, transcript variant X1	protein_coding	7012	ASTE009917	annotated	-2.91995	-1.00252		-1.54594	-0.00363172		0.0272839	0.99821		x			down
ASTEI20_031728	JABEOT010000318	complement(356861..359501)	probable medium-chain specific acyl-CoA dehydrogenase, mitochondrial	protein_coding	1681	ASTE009570	annotated	3009.23	885.279		11.5552	9.78999		0.00061909	0.0049584		x	x	x	up
ASTEI20_031747	JABEOT010000094	42853..46289	NADH-ubiquinone oxidoreductase 75 kDa subunit, mitochondrial-like, transcript variant X2	protein_coding	3131	ASTE006818	annotated	9.06347	5.0635		3.18006	2.34013		0.00567212	0.103005		x			up
ASTEI20_031762	CM023248	complement(27716267..27808651)	muscarinic acetylcholine receptor DM1, transcript variant X2	protein_coding	4916	ASTE006764	annotated	-4.87286	1.32036		-2.28477	0.400929		0.00509878	0.720873		x
ASTEI20_031771	CM023249	65734921..65738340	very long-chain specific acyl-CoA dehydrogenase, mitochondrial-like, transcript variant X2	protein_coding	2555	ASTE002946	annotated	6.24874	1.44748		2.64356	0.533548		2.79044e-09	0.6375		x			up
ASTEI20_031840	CM023249	6631780..6726030	cyclic nucleotide-gated cation channel alpha-3, transcript variant X3	protein_coding	12102	ASTE010470	annotated	-3.02716	2.12088		-1.59796	1.08466		0.0442056	0.319645		x
ASTEI20_031880	CM023248	33648802..33652195	uncharacterized PE-PGRS family protein PE_PGRS54-like, transcript variant X1	protein_coding	2905	ASTE016285	uncharacterized	2.98268	-3.12781		1.57661	-1.64515		1.52197e-06	0.000552133		x	x	x
ASTEI20_031884	JABEOT010000318	complement(159963..161333)	probable malonyl-CoA-acyl carrier protein transacylase, mitochondrial	protein_coding	1371	ASTE009560	annotated	-8.67913	-6.18136		-3.11755	-2.62792		0.0133407	0.138789		x			down
ASTEI20_031924	CM023249	14114829..14120273	sialin, transcript variant X1	protein_coding	2353	ASTE007825	annotated	-4.00717	1.34121		-2.00258	0.423534		3.76186e-05	0.557999		x
ASTEI20_031931	CM023248	85954409..85957068	cell surface glycoprotein 1-like	protein_coding	2512	ASTE005238	annotated	3.03454	-1.40553		1.60148	-0.491109		0.000126398	0.42263		x
ASTEI20_031938	CM023249	72218107..72221716	cytosolic 10-formyltetrahydrofolate dehydrogenase	protein_coding	3447	ASTE010779	annotated	9.40119	1.84666		3.23284	0.88492		1.47686e-20	0.352058		x			up
ASTEI20_031951	JABEOT010000095	23286..27514	venom carboxylesterase-6-like, transcript variant X1	protein_coding	2323	ASTE005704	Detoxification	4.40251	19.4994		2.13833	4.28535		0.325503	0.0014992			x		up
ASTEI20_031987	CM023249	17542243..17543884	ribosome biogenesis regulatory protein homolog	protein_coding	1395	ASTE010419	annotated	-1.04387	-3.70156		-0.061944	-1.88813		0.942016	0.0149051			x		down
ASTEI20_031999	CM023248	8603867..8614851	uncharacterized LOC118503780, transcript variant X1	protein_coding	3648	ASTE005414	uncharacterized	1.59623	2.88512		0.674669	1.52863		0.131002	0.00348532			x		up
ASTEI20_032004	CM023249	complement(33210869..33213997)	glucose-6-phosphate exchanger SLC37A2-like, transcript variant X1	protein_coding	2449	ASTE016142	annotated	260.08	184.261		8.02281	7.52561		0.0356411	0.0553499		x			up
ASTEI20_032006	CM023248	complement(75974718..75975480)	mitochondrial import inner membrane translocase subunit TIM16	protein_coding	696	ASTE009987	annotated	3.13615	-1.3434		1.64899	-0.425891		0.0445619	0.834678		x
ASTEI20_032032	JABEOT010000326	complement(71003..92331)	uncharacterized LOC118516422, transcript variant X2	protein_coding	10057	ASTE016113	uncharacterized	-3.11976	-3.1531		-1.64144	-1.65677		6.03879e-08	0.000746711		x	x	x	down
ASTEI20_032042	CM023249	complement(23049511..23054506)	xanthine dehydrogenase-like	protein_coding	4648		Detoxification	3.3452	6.98817		1.74209	2.80492		0.0478853	0.0102125		x	x	x	up
ASTEI20_032060	JABEOT010000160	complement(108234..111732)	inactive serine protease scarface-like, transcript variant X3	protein_coding	2913	ASTE003402	Immunity	30.4077	33.7509		4.92636	5.07686		1.67123e-14	1.66784e-11		x	x	x	up
ASTEI20_032110	CM023248	complement(15351433..15392090)	ryanodine receptor, transcript variant X16	protein_coding	17436	ASTE011300	annotated	1.22736	3.06903		0.295561	1.61778		0.546723	0.000255917			x		up
ASTEI20_032114	CM023249	complement(52793192..52797135)	mitochondrial basic amino acids transporter	protein_coding	2201	ASTE006635	annotated	1.44697	-3.1663		0.533034	-1.6628		0.35066	0.00632132			x
ASTEI20_032126	CM023248	complement(79797919..79800508)	uncharacterized LOC118505470, transcript variant X2	protein_coding	2092	ASTE002781	uncharacterized	8.66667	-6.3354		3.11548	-2.66344		0.0240498	#N/A		x
ASTEI20_032127	CM023248	72845502..72859046	uncharacterized LOC118508041, transcript variant X2	protein_coding	4306	ASTE001667	uncharacterized	-1.60216	3.81197		-0.68002	1.93054		0.588116	0.0446518			x
ASTEI20_032131	CM023250	complement(10889278..10914003)	rhophilin-2, transcript variant X1	protein_coding	3704	ASTE005464	annotated	2.83439	1.59749		1.50304	0.675803		0.0125692	0.552041		x			up
ASTEI20_032133	JABEOT010000088	complement(109377..111114)	probable cytochrome P450 6a23	protein_coding	1664	ASTE015907	Detoxification	7.09729	79.0858		2.82727	6.30535		#N/A	0.000382817			x		up
ASTEI20_032157	CM023248	6404602..6410067	zinc transporter ZIP1-like	protein_coding	3110	ASTE004936	annotated	-2.11127	-3.20233		-1.07811	-1.67912		0.0297298	0.0184408			x		down
ASTEI20_032158	CM023248	complement(40169449..40228664)	mucin-5AC-like	protein_coding	10545	ASTE002915	annotated	4.4051	1.18248		2.13918	0.241814		0.0157326	0.927975		x			up
ASTEI20_032202	CM023248	complement(54171677..54174467)	carbonic anhydrase 7	protein_coding	1583	ASTE007438	annotated	1.83384	3.39118		0.874866	1.76179		0.284946	0.02211			x		up
ASTEI20_032249	JABEOT010000077	complement(13271..15482)	UDP-glycosyltransferase UGT5-like, transcript variant X1	protein_coding	1944	ASTE005869	Detoxification	22.683	20.8716		4.50354	4.38347		7.77156e-09	1.75063e-06		x	x	x	up
ASTEI20_032257	CM023249	15249825..15351700	trithorax group protein osa, transcript variant X2	protein_coding	7155	ASTE001957	annotated	3.26231	1.49991		1.7059	0.584873		9.15238e-07	0.338974		x			up
ASTEI20_032280	CM023248	complement(81712974..81733317)	tachykinin-like peptides receptor 99D, transcript variant X1	protein_coding	4158	ASTE011466	annotated	-1.19631	3.4375		-0.25859	1.78136		0.849462	0.0382678			x
ASTEI20_032288	CM023249	complement(33395210..33396095)	protein obstructor-E-like, transcript variant X2	protein_coding	833	ASTE001076	annotated	-7.27641	1.04375		-2.86323	0.0617825		1.61689e-17	0.939498		x
ASTEI20_032296	CM023249	9073913..9074727	flexible cuticle protein 12-like	protein_coding	651		cuticular	3.12851	9.6394		1.64548	3.26894		0.100478	0.00725019			x		up
ASTEI20_032313	CM023249	complement(64432700..64435610)	general odorant-binding protein lush-like	protein_coding	2649	ASTE016372	odorant	4.73042	6.3222		2.24197	2.66043		0.0109279	0.0208014		x	x	x	up
ASTEI20_032319	CM023249	50666400..50670494	uncharacterized protein K02A2.6-like	protein_coding	4095	ASTE008233	uncharacterized	8.61368	8.22848		3.10663	3.04063		0.0187608	0.0917265		x			up
ASTEI20_032320	CM023249	complement(26522173..26523530)	microtubule-associated protein RP/EB family member 1-like	protein_coding	1203	ASTE007417	annotated	-3.99474	-15.8666		-1.9981	-3.98792		0.000416874	0.00061179		x	x	x	down
ASTEI20_032328	CM023249	6552716..6554730	protein downstream neighbor of son homolog	protein_coding	1956	ASTE010478	annotated	-2.22194	-19.259		-1.15182	-4.26746		0.141936	0.0369427			x		down
ASTEI20_032355	CM023248	complement(43924281..43969581)	allatostatin-A receptor, transcript variant X3	protein_coding	5169	ASTE016112	annotated	2.50631	6.68922		1.32557	2.74184		0.16118	0.00192794			x		up
ASTEI20_032381	CM023248	complement(7139719..7141203)	spermidine synthase	protein_coding	1320	ASTE011050	annotated	-3.21019	-3.85788		-1.68266	-1.94781		1.6027e-07	2.87229e-05		x	x	x	down
ASTEI20_032387	CM023248	68627882..68641280	uncharacterized LOC118504499	protein_coding	3371	ASTE008865	uncharacterized	-3.42691	1.08638		-1.77691	0.11953		4.85929e-07	0.885719		x
ASTEI20_032437	JABEOT010000064	complement(17353..39020)	uncharacterized LOC118516408	protein_coding	2665	ASTE000008	uncharacterized	4.72221	4.07046		2.23946	2.02519		0.00509878	0.0893585		x			up
ASTEI20_032476	CM023249	complement(685559..717541)	uncharacterized LOC118513600, transcript variant X9	protein_coding	15018	ASTE001741	uncharacterized	3.5018	2.5951		1.8081	1.37579		0.000129465	0.0822861		x			up
ASTEI20_032494	CM023248	209136..211235	peptide methionine sulfoxide reductase-like	protein_coding	1618	ASTE004584	annotated	3.71211	1.44454		1.89224	0.530615		5.28641e-05	0.698096		x			up
ASTEI20_032501	JABEOT010000325	complement(30406..45792)	uncharacterized LOC118516418, transcript variant X2	protein_coding	9653	ASTE008968	uncharacterized	80.4238	135.249		6.32955	7.07948		8.92127e-05	1.69182e-05		x	x	x	up
ASTEI20_032505	CM023248	63701559..63706943	protein ABHD18, transcript variant X2	protein_coding	3489	ASTE009472	annotated	7.72626	2.24206		2.94977	1.16482		4.69986e-11	0.277454		x			up
ASTEI20_032507	CM023248	complement(85717352..85730688)	uncharacterized LOC118504923	protein_coding	11427	ASTE005244	uncharacterized	-2.8504	1.09565		-1.51117	0.131784		1.14947e-05	0.86255		x
ASTEI20_032530	CM023249	9103173..9121856	uncharacterized LOC118513035	protein_coding	4062	ASTE004837	uncharacterized	2.16397	3.31393		1.11368	1.72854		0.157952	0.0314569			x		up
ASTEI20_032533	JABEOT010000078	29636..32761	kinesin-like protein KIF23	protein_coding	2892	ASTE001736	annotated	-3.56685	-2.1479		-1.83465	-1.10293		0.0412317	0.380254		x			down
ASTEI20_032535	JABEOT010000172	complement(51339..52123)	NADH dehydrogenase [ubiquinone] 1 alpha subcomplex subunit 7-like	protein_coding	539		annotated	292.866	299.792		8.1941	8.22782		0.0310952	0.0283724		x	x	x	up
ASTEI20_032548	CM023249	complement(70856737..70858531)	trans-1,2-dihydrobenzene-1,2-diol dehydrogenase-like	protein_coding	1516	ASTE001469	annotated	5.71099	4.12927		2.51374	2.04589		0.00961446	0.196801		x			up
ASTEI20_032556	CM023248	77096248..77099252	uncharacterized LOC118502464	protein_coding	2262		uncharacterized	2.77243	6.44226		1.47115	2.68757		0.16417	0.00399023			x		up
ASTEI20_032571	CM023249	55410866..55608541	uncharacterized LOC118513433, transcript variant X3	protein_coding	11285	ASTE009778	uncharacterized	-3.11585	1.22624		-1.63963	0.294237		0.0463711	0.779827		x
ASTEI20_032574	CM023249	complement(69891514..69894175)	protein-glucosylgalactosylhydroxylysine glucosidase-like	protein_coding	2513	ASTE003037	annotated	2.58423	4.48102		1.36974	2.16383		0.0150686	0.0125493			x		up
ASTEI20_032584	CM023248	complement(24112642..24151364)	protein cortex-like, transcript variant X1	protein_coding	2512	ASTE006590	annotated	-3.70991	-3.52683		-1.89139	-1.81837		0.0421357	0.167507		x			down
ASTEI20_032596	CM023249	complement(22992509..22994664)	innexin inx2	protein_coding	1970	ASTE011088	annotated	-2.61319	-3.96276		-1.38581	-1.98651		0.027032	0.0236609			x		down
ASTEI20_032601	CM023249	complement(30264227..30265438)	zinc finger matrin-type protein 2	protein_coding	1132	ASTE000572	annotated	4.96983	3.00977		2.3132	1.58965		0.0265829	0.426123		x			up
ASTEI20_032625	CM023249	76843450..76911440	uncharacterized LOC118510869, transcript variant X1	protein_coding	9646	ASTE000851	uncharacterized	-1.29168	3.25441		-0.369253	1.7024		0.734573	0.0149051			x
ASTEI20_032651	CM023249	23324484..23326427	carboxypeptidase B-like	protein_coding	1611	ASTE006192	annotated	2.47501	3.61916		1.30744	1.85565		0.000190397	6.82444e-05			x		up
ASTEI20_032702	CM023248	84779416..84785347	neurogenic locus notch homolog protein 1-like	protein_coding	4780	ASTE000501	annotated	1.36926	15.327		0.453398	3.938		#N/A	0.0392307			x		up
ASTEI20_032712	CM023249	complement(87367619..87369873)	uncharacterized LOC118514057, transcript variant X2	protein_coding	2105		uncharacterized	-1.01932	2.91176		-0.0276129	1.54189		0.985346	0.0474005			x
ASTEI20_032721	CM023249	complement(29085361..29086498)	chymotrypsin-1-like	protein_coding	934	ASTE016172	annotated	-6.4953	1.73042		-2.6994	0.791125		1.78641e-08	0.190521		x
ASTEI20_032758	JABEOT010000173	35606..39076	Werner syndrome ATP-dependent helicase-like	protein_coding	3471	ASTE007426	annotated	-2.3188	-4.85329		-1.21338	-2.27896		0.0707212	0.031799			x		down
ASTEI20_032761	CM023249	58616590..58677286	maltase 2-like, transcript variant X1	protein_coding	2617	ASTE000030	annotated	10.1169	3.73865		3.33869	1.90252		1.54938e-07	0.0408681		x	x	x	up
ASTEI20_032765	CM023250	18666470..18668534	microsomal glutathione S-transferase 1-like, transcript variant X1	protein_coding	819	ASTE007659	Detoxification	3.29589	1.33178		1.72067	0.413352		0.0139517	0.802455		x			up
ASTEI20_032786	CM023249	86895106..86897535	uncharacterized LOC118514012	protein_coding	2357	ASTE016500	uncharacterized	-1.41989	-24.4824		-0.505782	-4.61367		0.493038	0.0199994			x		down
ASTEI20_032793	CM023248	19414674..19419828	vacuolar protein-sorting-associated protein 25	protein_coding	5071	ASTE000220	annotated	-1.23847	3.6292		-0.308561	1.85965		0.683043	0.00165406			x
ASTEI20_032794	CM023250	4148111..4151461	uncharacterized LOC118505187, transcript variant X1	protein_coding	1042	ASTE001339	uncharacterized	2.96231	1.75243		1.56672	0.809354		5.33525e-06	0.118802		x			up
ASTEI20_032799	CM023248	complement(74972151..74972859)	agglutinin-like protein ARB_02240	protein_coding	649	ASTE007136	annotated	1.13324	3.0931		0.180454	1.62905		0.889674	0.0484913			x		up
ASTEI20_032852	CM023249	88301000..88307522	restin homolog, transcript variant X1	protein_coding	4366	ASTE002661	annotated	4.24204	1.70863		2.08476	0.772844		3.65864e-12	0.284017		x			up
ASTEI20_032870	CM023250	complement(10869283..10871596)	allantoinase	protein_coding	1961	ASTE005468	annotated	2.29369	-3.52848		1.19767	-1.81905		0.000545412	0.0279328			x
ASTEI20_032893	CM023248	complement(79037629..79039383)	L-dopachrome tautomerase yellow-f-like	protein_coding	1613	ASTE016360	annotated	-1.15464	-4.03442		-0.207437	-2.01236		0.831188	0.0346956			x		down
ASTEI20_032904	CM023249	33238809..33240115	serine protease SP24D-like	protein_coding	1169	ASTE001085	Immunity	2381.8	1845.9		11.2178	10.8501		0.000997106	0.00126658		x	x	x	up
ASTEI20_032917	CM023249	53924940..53926257	calcium load-activated calcium channel, transcript variant X2	protein_coding	1065	ASTE010127	annotated	-2.34511	-3.36008		-1.22965	-1.7485		0.0444853	0.0438774			x		down
ASTEI20_032940	CM023248	72364553..72368029	phosphate carrier protein, mitochondrial-like, transcript variant X1	protein_coding	2008	ASTE016095	annotated	2.93397	2.421		1.55285	1.2756		0.000549231	0.065061		x			up
ASTEI20_032942	CM023249	42147988..42154059	beta-1,4-N-acetylgalactosaminyltransferase bre-4, transcript variant X1	protein_coding	4469	ASTE003579	annotated	-1.42174	-3.92288		-0.507658	-1.97191		0.4059	0.00797727			x		down
ASTEI20_032949	CM023249	39288757..39293791	uncharacterized LOC118511927	protein_coding	4974	ASTE011154	uncharacterized	-4.15302	-1.12779		-2.05416	-0.1735		0.0272839	0.907089		x			down
ASTEI20_032957	CM023248	30180406..30181620	mitochondrial import inner membrane translocase subunit Tim10	protein_coding	1055		annotated	510.865	125.195		8.9968	6.96803		0.0140364	0.110408		x			up
ASTEI20_032978	JABEOT010000125	78458..79239	oxidoreductase-like domain-containing protein 1	protein_coding	715	ASTE000964	annotated	7.30122	7.15395		2.86814	2.83874		0.0249704	0.151752		x			up
ASTEI20_032989	CM023249	complement(11030743..11032581)	iduronate 2-sulfatase	protein_coding	1695	ASTE007177	annotated	-4.36402	-2.438		-2.12566	-1.2857		0.032159	0.379453		x			down
ASTEI20_033005	CM023249	complement(14620250..14669431)	Fc receptor-like protein 5, transcript variant X3	protein_coding	2621	ASTE007869	annotated	-7.12736	1.28295		-2.83337	0.35946		0.0342658	0.821755		x
ASTEI20_033074	CM023250	complement(6988813..6990859)	protein obstructor-E-like	protein_coding	1760	ASTE001150	annotated	37.6457	48.6205		5.23441	5.60349		0.00427235	0.0156241		x	x	x	up
ASTEI20_033086	CM023249	complement(35849705..35850820)	serine protease SP24D-like	protein_coding	1050	ASTE009202	Immunity	-36.5139	-31.3754		-5.19037	-4.97156		1.55133e-24	1.21239e-13		x	x	x	down
ASTEI20_033090	CM023250	3316135..3318406	uncharacterized LOC118507042	protein_coding	2226		uncharacterized	1.47364	6.08234		0.559383	2.60463		0.781364	0.0456187			x		up
ASTEI20_033095	CM023248	complement(42288102..42290234)	4-hydroxybenzoate polyprenyltransferase, mitochondrial, transcript variant X2	protein_coding	2065	ASTE004022	annotated	-1.44363	-3.42869		-0.529698	-1.77766		0.490062	0.0489731			x		down
ASTEI20_033101	CM023249	complement(5739894..5741531)	histone chaperone asf1	protein_coding	1638	ASTE002577	annotated	-1.38065	-5.78871		-0.465351	-2.53324		0.405836	0.00513078			x		down
ASTEI20_033125	CM023248	complement(48907154..48909891)	cysteine sulfinic acid decarboxylase	protein_coding	2147	ASTE011413	annotated	1.43037	-5.24143		0.516387	-2.38996		0.338234	0.00432436			x
ASTEI20_033161	CM023249	complement(13864182..13864893)	uncharacterized LOC118514345	protein_coding	442		uncharacterized	4.12543	2.78425		2.04454	1.47729		0.000828497	0.320313		x			up
ASTEI20_033167	CM023249	complement(82784108..82786249)	argininosuccinate lyase-like	protein_coding	2050	ASTE007267	annotated	-1.17595	-12.3849		-0.233827	-3.63052		0.734573	1.05599e-10			x		down
ASTEI20_033225	CM023249	complement(22984272..22988220)	uncharacterized LOC118509938	protein_coding	3876	ASTE011090	uncharacterized	1.64705	3.22491		0.71988	1.68926		0.36766	0.0244998			x		up
ASTEI20_033229	CM023248	7606974..7659483	myosin-IIIb-like, transcript variant X3	protein_coding	11351	ASTE005482	annotated	-1.5081	3.22867		-0.59273	1.69094		0.15867	1.81955e-05			x
ASTEI20_033246	CM023249	85661468..85712429	uncharacterized LOC118513956, transcript variant X2	protein_coding	3451	ASTE006370	uncharacterized	-1.53598	2.84494		-0.619159	1.5084		0.335029	0.00529663			x
ASTEI20_033254	JABEOT010000069	complement(79840..85001)	serine/threonine-protein phosphatase PP1-beta catalytic subunit, transcript variant X2	protein_coding	4916	ASTE009969	annotated	128.756	174.945		7.00849	7.45076		5.80277e-06	3.70995e-06		x	x	x	up
ASTEI20_033258	CM023248	31207088..31209181	maltase A3-like	protein_coding	1879	ASTE007372	annotated	3.89407	-3.17277		1.96128	-1.66575		2.3571e-06	0.0127983		x	x	x
ASTEI20_033297	CM023248	50626273..50631752	apoptosis-inducing factor 3, transcript variant X1	protein_coding	4235	ASTE005802	Immunity	2.9016	1.73657		1.53685	0.79624		0.000997106	0.523806		x			up
ASTEI20_033307	CM023249	33181873..33187182	uncharacterized LOC118509570, transcript variant X1	protein_coding	1274	ASTE001089	uncharacterized	1452.43	758.445		10.5043	9.5669		0.00279197	0.00725019		x	x	x	up
ASTEI20_033318	CM023248	61082189..61094743	fatty acyl-CoA reductase 1-like	protein_coding	2682	ASTE006982	annotated	4.59221	1.96987		2.19919	0.9781		2.34082e-05	0.330203		x			up
ASTEI20_033366	CM023249	68514607..68516851	cryptochrome-1	protein_coding	2180	ASTE002260	annotated	-3.03424	-2.755		-1.60134	-1.46205		0.0294529	0.152619		x			down
ASTEI20_033375	CM023248	35812841..35814179	enoyl-CoA hydratase domain-containing protein 3, mitochondrial	protein_coding	1198	ASTE004411	annotated	6.82961	1.81753		2.7718	0.861981		0.000757028	0.680968		x			up
ASTEI20_033405	CM023249	54359750..54362206	endocuticle structural glycoprotein ABD-4-like	protein_coding	655	ASTE002128	cuticular	1.55137	10.6644		0.633546	3.41473		0.562452	0.000349814			x		up
ASTEI20_033406	CM023248	complement(46645156..46646302)	glutathione S-transferase 1-1-like	protein_coding	1000	ASTE016024	Detoxification	3.70499	22.504		1.88947	4.49211		#N/A	0.0454569			x		up
ASTEI20_033416	CM023248	complement(79152146..79185364)	uncharacterized LOC118505428, transcript variant X6	protein_coding	7823	ASTE009948	uncharacterized	-2.14027	-3.07893		-1.09779	-1.62243		0.0341858	0.000903355			x		down
ASTEI20_033422	CM023249	27017051..27017522	ATP-dependent RNA helicase A-like	protein_coding	472	ASTE003900	annotated	7.82655	3.00102		2.96838	1.58545		2.56362e-13	0.005111		x	x	x	up
ASTEI20_033433	CM023249	complement(19936717..19940208)	uncharacterized LOC118512750	protein_coding	3405	ASTE009578	uncharacterized	1.02003	2.85398		0.0286169	1.51297		0.981961	0.0392307			x		up
ASTEI20_033442	JABEOT010000086	17150..20682	uncharacterized LOC118517114	protein_coding	2552	ASTE009720	uncharacterized	2138.4	974.104		11.0623	9.92793		0.00122584	0.00425622		x	x	x	up
ASTEI20_033444	CM023250	complement(19644770..19647534)	probable 4-coumarate--CoA ligase 1	protein_coding	2702	ASTE009796	annotated	-3.72472	1.72667		-1.89713	0.787991		0.0426246	0.402846		x
ASTEI20_033466	CM023248	complement(62084514..62089321)	DNA helicase MCM9-like, transcript variant X2	protein_coding	4736	ASTE009827	annotated	-2.15695	-10.3785		-1.10899	-3.37553		0.168752	0.00725019			x		down
ASTEI20_033484	CM023248	complement(75055007..75083356)	chitin synthase chs-2, transcript variant X2	protein_coding	7497	ASTE007145	annotated	1.35241	6.47907		0.435527	2.69579		0.697759	0.000480275			x		up
ASTEI20_033528	CM023249	77633735..77642501	protein bicaudal C, transcript variant X1	protein_coding	5676	ASTE003567	annotated	-1.97065	-4.25482		-0.978674	-2.0891		0.0974989	0.00514116			x		down
ASTEI20_033540	CM023248	complement(68100705..68106022)	uncharacterized LOC118504454, transcript variant X3	protein_coding	2106	ASTE010681	uncharacterized	3.28601	2.34836		1.71633	1.23166		0.0192247	0.238947		x			up
ASTEI20_033543	CM023250	9350784..9356969	putative vitellogenin receptor	protein_coding	5976	ASTE010602	annotated	-2.45288	-2.93638		-1.29448	-1.55404		0.000367705	0.00236026			x		down
ASTEI20_033560	CM023250	complement(5379741..5381135)	uncharacterized LOC118515479	protein_coding	1395	ASTE016263	uncharacterized	4.98629	4.00001		2.31797	2		7.57215e-07	0.00819915		x	x	x	up
ASTEI20_033582	CM023249	complement(71504287..71505119)	adult cuticle protein 1-like	protein_coding	711		cuticular	-1.05827	38.4371		-0.0817049	5.26443		#N/A	0.000284581			x
ASTEI20_033606	CM023249	80326454..80327187	37 kDa salivary gland allergen Aed a 2-like	protein_coding	613	ASTE016516	annotated	5.52112	1.95572		2.46496	0.967698		3.35828e-06	0.471475		x			up
ASTEI20_033613	CM023248	complement(86008254..86008793)	uncharacterized LOC118504936	protein_coding	467		uncharacterized	3.06187	-3.05833		1.61441	-1.61274		0.00418396	0.272613		x
ASTEI20_033623	CM023248	33098652..33100113	peroxiredoxin-6-like	protein_coding	1123	ASTE004682	annotated	4.56357	3.3587		2.19016	1.7479		5.532e-07	0.00405202		x	x	x	up
ASTEI20_033632	JABEOT010000325	complement(12473..16303)	transcription factor AP-1-like	protein_coding	3756	ASTE008972	annotated	653.327	506.194		9.35166	8.98355		0.00961786	0.0127425		x	x	x	up
ASTEI20_033665	CM023248	complement(70666244..70669747)	phosphoenolpyruvate carboxykinase [GTP]	protein_coding	2636	ASTE004485	annotated	12.7979	2.786		3.67784	1.4782		1.03616e-30	0.0134273		x			up
ASTEI20_033667	CM023248	complement(8573420..8590013)	myosin heavy chain, fast skeletal muscle, transcript variant X2	protein_coding	5979	ASTE005411	annotated	3.7675	1.75712		1.91361	0.813214		4.70712e-08	0.146487		x			up
ASTEI20_033673	CM023248	11970400..11972495	putative F-box/FBD/LRR-repeat protein At1g16940	protein_coding	1937	ASTE002505	annotated	-1.61699	-3.21412		-0.693308	-1.68442		0.315351	0.0477078			x		down
ASTEI20_033691	CM023248	complement(62414965..62416989)	probable cytochrome P450 4d14	protein_coding	1969	ASTE015985	Detoxification	7.4163	1.74833		2.8907	0.805976		0.000296286	0.699449		x			up
ASTEI20_033694	CM023249	complement(45851006..45863689)	ATP-citrate synthase, transcript variant X2	protein_coding	5029	ASTE007947	annotated	-1.00653	-3.05259		-0.00938986	-1.61003		0.991271	0.00011989			x		down
ASTEI20_033725	CM023248	complement(41922200..41924184)	nucleolin	protein_coding	1772	ASTE004000	annotated	-1.69546	-3.4441		-0.76168	-1.78413		0.230555	0.0245551			x		down
ASTEI20_033748	CM023248	71774177..71799976	GIGYF family protein CG11148-like, transcript variant X3	protein_coding	9479	ASTE000874	annotated	11.7927	13.7329		3.55982	3.77956		6.58669e-05	0.000188669		x	x	x	up
ASTEI20_033758	CM023248	complement(79865618..79871060)	MFS-type transporter SLC18B1-like	protein_coding	3730	ASTE002786	annotated	-2.00338	-3.05412		-1.00243	-1.61076		0.0265312	0.0165018			x		down
ASTEI20_033767	CM023249	complement(17366640..17370770)	ribonucleoside-diphosphate reductase subunit M2, transcript variant X1	protein_coding	2615	ASTE010437	annotated	-2.14361	-3.89797		-1.10004	-1.96272		0.00463929	0.000903355			x		down
ASTEI20_033774	CM023248	complement(26679350..26683088)	DNA polymerase delta catalytic subunit, transcript variant X1	protein_coding	3610	ASTE004706	annotated	-2.05473	-3.05905		-1.03895	-1.61308		0.0235842	0.0380217			x		down
ASTEI20_033780	CM023249	71338069..71343142	ABC transporter C family member 8-like	protein_coding	4555	ASTE003340	Detoxification	3.77653	1.72587		1.91706	0.787322		4.31785e-06	0.388935		x			up
ASTEI20_033790	CM023250	complement(11770825..11771683)	uncharacterized LOC118508051	protein_coding	788	ASTE011111	uncharacterized	-5.07662	-10.8338		-2.34387	-3.43747		0.0358311	0.133869		x			down
ASTEI20_033807	CM023248	complement(2577729..2584552)	phosphoserine phosphatase, transcript variant X1	protein_coding	2097	ASTE011526	annotated	4.18802	1.81384		2.06627	0.859047		1.35351e-06	0.308523		x			up
ASTEI20_033862	CM023249	complement(22049067..22052736)	uncharacterized LOC118512919	protein_coding	3552	ASTE010296	uncharacterized	1.45201	-4.65662		0.538047	-2.21928		0.445568	0.00541375			x
ASTEI20_033867	JABEOT010000095	complement(49902..59552)	elongation of very long chain fatty acids protein AAEL008004-like, transcript variant X1	protein_coding	7126	ASTE014651	annotated	6.34375	32.7542		2.66534	5.03361		0.000617302	3.72809e-14		x	x	x	up
ASTEI20_033895	CM023249	5189546..5190469	brachyurin-like	protein_coding	924	ASTE000990	annotated	-1.55334	-5.02365		-0.63537	-2.32873		0.395069	0.0185685			x		down
ASTEI20_033899	CM023249	complement(21360179..21361081)	protein lethal(2)essential for life-like	protein_coding	903	ASTE010250	annotated	1.80344	9.57174		0.850749	3.25878		0.594637	0.0358819			x		up
ASTEI20_033905	CM023248	37052515..37053308	cytochrome b-c1 complex subunit 8	protein_coding	556		Detoxification	2.87588	3.51835		1.524	1.8149		3.60233e-05	0.00619264		x	x	x	up
ASTEI20_034003	CM023249	complement(54915742..54917415)	CLIP domain-containing serine protease B15	protein_coding	1461	ASTE009444	Immunity	2.91057	1.66245		1.5413	0.733314		0.00517281	0.515736		x			up
ASTEI20_034004	JABEOT010000095	complement(12511..20973)	DENN domain-containing protein Crag-like, transcript variant X7	protein_coding	6041	ASTE005705	annotated	17.4086	27.7935		4.12173	4.79668		4.24499e-11	3.85568e-10		x	x	x	up
ASTEI20_034016	CM023249	33309885..33311005	antigen 5 like allergen Cul n 1-like	protein_coding	981	ASTE016141	annotated	3.12199	-1.11929		1.64247	-0.162582		0.000193704	0.860205		x
ASTEI20_034049	JABEOT010000077	complement(70760..73122)	Golgi reassembly-stacking protein 2-like	protein_coding	2168	ASTE005874	annotated	-2.0853	-11.4459		-1.06025	-3.51676		0.0974989	0.00446164			x		down
ASTEI20_034061	CM023249	37557903..37576238	uncharacterized LOC118511835	protein_coding	4505	ASTE008538	uncharacterized	1.24374	3.4649		0.314684	1.79281		0.81339	0.0192062			x		up
ASTEI20_034087	CM023250	complement(10878618..10886458)	N-acetyl-D-glucosamine kinase, transcript variant X1	protein_coding	2775	ASTE005466	annotated	3.46952	1.18152		1.79474	0.240642		2.03509e-08	0.799931		x			up
ASTEI20_034093	CM023248	65992655..65995279	tRNA-dihydrouridine(20a/20b) synthase [NAD(P)+]-like, transcript variant X1	protein_coding	1365	ASTE004263	annotated	-3.65798	-2.01835		-1.87105	-1.01318		0.0432218	0.497036		x			down
ASTEI20_034105	CM023248	complement(8615363..8619870)	protein SERAC1, transcript variant X1	protein_coding	3836	ASTE005415	annotated	9.15319	6.90572		3.19427	2.78779		2.14392e-10	7.4063e-07		x	x	x	up
ASTEI20_034118	CM023248	87627591..87650303	uncharacterized LOC118505030	protein_coding	11219	ASTE006938	uncharacterized	3.11811	8.827		1.64067	3.14192		0.000370836	7.68337e-10		x	x	x	up
ASTEI20_034142	CM023248	57399898..57428007	vitellogenin-A1-like, transcript variant X2	protein_coding	12305	ASTE003745	annotated	3.15199	3.47393		1.65626	1.79657		0.04708	0.135871		x			up
ASTEI20_034151	CM023248	12714216..12717290	sodium-dependent nutrient amino acid transporter 1-like, transcript variant X1	protein_coding	2584	ASTE002455	annotated	3.21607	1.5622		1.6853	0.643576		4.73882e-05	0.557999		x			up
ASTEI20_034163	CM023249	32404958..32614802	uncharacterized LOC118509543, transcript variant X3	protein_coding	19209	ASTE008967	uncharacterized	-3.34699	-1.00864		-1.74286	-0.0124055		4.85929e-07	0.99108		x			down
ASTEI20_034171	CM023250	16441427..16447710	uncharacterized LOC118511614	protein_coding	6152		uncharacterized	3.55781	4.6431		1.83099	2.21509		0.0570888	0.0444006			x		up
ASTEI20_034178	CM023249	4062843..4065525	death-associated inhibitor of apoptosis 1-like	protein_coding	2099	ASTE004423	Immunity	3.55529	3.35295		1.82997	1.74543		6.76559e-09	0.00017383		x	x	x	up
ASTEI20_034187	CM023249	54374825..54377163	putative ATPase N2B	protein_coding	1862	ASTE002125	annotated	5.53869	1.68892		2.46955	0.756099		1.26727e-06	0.499916		x			up
ASTEI20_034188	CM023249	22035083..22036500	farnesol dehydrogenase-like	protein_coding	1317	ASTE010293	annotated	4.84063	4.11071		2.27519	2.03939		5.33525e-06	0.0112191		x	x	x	up
ASTEI20_034193	CM023249	complement(23055580..23057880)	UDP-glycosyltransferase UGT4-like	protein_coding	1991	ASTE011456	Detoxification	12.3121	11.0673		3.62201	3.46824		8.01673e-05	0.00467056		x	x	x	up
ASTEI20_034199	CM023249	complement(25715559..25719508)	transmembrane protein 135-like, transcript variant X1	protein_coding	2869	ASTE001252	annotated	1.28744	-4.45163		0.364502	-2.15434		0.643905	0.032931			x
ASTEI20_034210	CM023249	16540022..16585574	PDZ and LIM domain protein Zasp-like, transcript variant X3	protein_coding	8755	ASTE005624	annotated	4.30591	2.32737		2.10632	1.2187		1.4337e-06	0.00992044		x			up
ASTEI20_034219	CM023250	complement(13903841..13906492)	cuticle protein	protein_coding	2439	ASTE006063	cuticular	-1.47068	11.9956		-0.55648	3.58444		0.499276	0.000480275			x
ASTEI20_034225	CM023248	complement(47107803..47109608)	uncharacterized LOC118507007	protein_coding	1732	ASTE016195	uncharacterized	2.92119	1.95695		1.54656	0.96861		0.000356753	0.0801326		x			up
ASTEI20_034237	JABEOT010000087	complement(5047..7189)	argininosuccinate lyase-like	protein_coding	2068	ASTE007267	annotated	4.95718	-7.00431		2.30952	-2.80824		6.62774e-08	0.000105298		x	x	x
ASTEI20_034243	CM023250	complement(13209759..13212746)	transmembrane protein 205	protein_coding	2804	ASTE007471	annotated	4.97175	3.65464		2.31375	1.86973		0.000222729	0.0408068		x	x	x	up
ASTEI20_034244	JABEOT010000041	2668..28440	GIGYF family protein CG11148-like, transcript variant X3	protein_coding	9456	ASTE000874	annotated	-2.16507	-2.99569		-1.11441	-1.58289		0.00155989	0.00171686			x		down
ASTEI20_034272	CM023249	57763461..57764784	uncharacterized LOC118508966	protein_coding	1247	ASTE007574	uncharacterized	-1.39804	-3.84555		-0.483406	-1.94319		0.433893	0.0109461			x		down
ASTEI20_034290	CM023249	66754715..66758213	laccase-2-like	protein_coding	2497	ASTE009064	annotated	4.20261	1.46212		2.07129	0.548057		1.36595e-06	0.554528		x			up
ASTEI20_034342	JABEOT010000075	4380..16913	glycogen-binding subunit 76A-like, transcript variant X1	protein_coding	4388	ASTE002740	annotated	386.626	#N/A		8.59479	#N/A		0.0314464	#N/A		x
ASTEI20_034366	CM023249	complement(86897794..86898959)	ATP-sensitive inward rectifier potassium channel 8	protein_coding	1101	ASTE016501	annotated	10.539	3.18861		3.39766	1.67293		0.000244872	0.316679		x			up
ASTEI20_034406	JABEOT010000085	complement(53209..58752)	protein slowmo-like, transcript variant X1	protein_coding	2699	ASTE006292	annotated	4285.17	1641.7		12.0651	10.681		0.00031918	0.00175492		x	x	x	up
ASTEI20_034409	CM023249	23343717..23345817	uncharacterized LOC118511315	protein_coding	1785	ASTE006196	uncharacterized	-2.57049	-2.84147		-1.36204	-1.50664		0.000183927	0.0125493			x		down
ASTEI20_034415	CM023249	complement(60329097..60344851)	keratin, type I cytoskeletal 9-like	protein_coding	2313	ASTE004661	annotated	5.50394	3.59746		2.46047	1.84698		2.37232e-13	0.00148211		x	x	x	up
ASTEI20_034428	CM023249	68823422..68824565	protein seele	protein_coding	1144	ASTE003214	annotated	4.70918	1.41828		2.23548	0.504142		6.39626e-05	0.7303		x			up
ASTEI20_034436	CM023249	43585816..43606897	muscle calcium channel subunit alpha-1-like, transcript variant X2	protein_coding	6091	ASTE009668	annotated	1.75383	2.91249		0.810509	1.54225		0.283049	0.0425238			x		up
ASTEI20_034487	CM023249	21673618..21687124	cubilin homolog	protein_coding	11823	ASTE010270	annotated	5.19621	-1.61713		2.37746	-0.693439		1.23937e-11	0.477053		x
ASTEI20_034512	CM023250	6238602..6243047	hepatocyte nuclear factor 3-gamma, transcript variant X1	protein_coding	4067	ASTE001200	annotated	-1.91371	3.35826		-0.936372	1.74771		0.345394	0.0416043			x
ASTEI20_034513	CM023249	complement(69044209..69058282)	insulin-like growth factor-binding protein complex acid labile subunit, transcript variant X1	protein_coding	3255	ASTE003228	annotated	5.32671	1.16034		2.41324	0.214543		0.00123309	0.932051		x			up
ASTEI20_034542	CM023248	complement(47416731..47419496)	inositol oxygenase	protein_coding	1440	ASTE005290	annotated	3.28452	1.9809		1.71568	0.986155		0.0134768	0.29132		x			up
ASTEI20_034543	CM023249	complement(66859716..66862296)	protein MCM10 homolog	protein_coding	2581	ASTE009072	annotated	-2.03966	-6.03091		-1.02833	-2.59238		0.267163	0.038395			x		down
ASTEI20_034568	CM023249	complement(40452364..40457597)	uncharacterized protein K02A2.6-like, transcript variant X1	protein_coding	5148		uncharacterized	-637.321	-376.228		-9.31588	-8.55546		0.0272839	0.106318		x			down
ASTEI20_034623	CM023248	8562623..8564347	1,5-anhydro-D-fructose reductase-like	protein_coding	1546	ASTE005408	annotated	7.34883	1.67443		2.87751	0.743671		2.68572e-17	0.537225		x			up
ASTEI20_034625	CM023249	complement(75112776..75114205)	probable serine hydrolase	protein_coding	1357	ASTE002695	annotated	3.52584	3.27471		1.81797	1.71137		0.00607223	0.0734289		x			up
ASTEI20_034641	CM023250	6243361..6243982	uncharacterized LOC118516900	protein_coding	622	ASTE001198	uncharacterized	5.34102	1.2774		2.41712	0.35321		6.60982e-09	0.665711		x			up
ASTEI20_034697	CM023248	complement(39137260..39141146)	synaptic vesicle glycoprotein 2A	protein_coding	2547	ASTE000420	annotated	4.88673	1.2993		2.28887	0.377737		2.32863e-11	0.693754		x			up
ASTEI20_034703	CM023248	complement(2693016..2718942)	haloacid dehalogenase-like hydrolase domain-containing protein 2, transcript variant X1	protein_coding	3786	ASTE011543	annotated	18.4905	5.51197		4.20871	2.46257		0.000256453	0.328159		x			up
ASTEI20_034709	JABEOT010000127	41574..50648	exportin-4-like	protein_coding	8462	ASTE007339	annotated	-4.24151	-3.54877		-2.08458	-1.82732		1.2451e-06	0.00182384		x	x	x	down
ASTEI20_034749	CM023248	63190761..63210865	box A-binding factor-like, transcript variant X3	protein_coding	6208	ASTE007325	annotated	-1.23028	-3.26318		-0.298986	-1.70628		0.557889	0.00175941			x		down
ASTEI20_034776	CM023248	3963426..4009528	serine-rich adhesin for platelets-like, transcript variant X1	protein_coding	5964	ASTE008177	annotated	-1.09227	3.63456		-0.127329	1.86178		0.923204	0.00688385			x
ASTEI20_034797	JABEOT010000381	complement(35485..38603)	uncharacterized LOC118516596	protein_coding	2989		uncharacterized	-7.26603	-2.77052		-2.86117	-1.47016		0.0113997	0.258108		x			down
ASTEI20_034857	CM023249	81978880..81983170	uncharacterized LOC118510054	protein_coding	3556	ASTE015973	uncharacterized	4.86438	3.20896		2.28226	1.68211		0.01461	0.281184		x			up
ASTEI20_034875	CM023249	751399..753615	adenylate kinase, transcript variant X2	protein_coding	1424	ASTE001748	annotated	5.03621	4.76343		2.33234	2.252		2.65095e-05	0.002243		x	x	x	up
ASTEI20_034968	CM023248	complement(82878096..82910323)	zinc finger protein squeeze-like, transcript variant X2	protein_coding	4386	ASTE016457	annotated	106.544	256.683		6.7353	8.00385		0.101825	0.0343962			x		up
ASTEI20_034980	CM023248	complement(61360080..61363766)	uncharacterized LOC118506571, transcript variant X1	protein_coding	3041	ASTE007902	uncharacterized	5.19369	1.88574		2.37676	0.915134		8.22416e-15	0.204307		x			up
ASTEI20_035002	CM023248	91719183..91721442	glycerophosphodiester phosphodiesterase 1	protein_coding	2051	ASTE016248	Detoxification	2.00547	3.78644		1.00394	1.92084		0.232347	0.0407946			x		up
ASTEI20_035045	CM023250	3620624..3621458	uncharacterized LOC118504805	protein_coding	635		uncharacterized	2.01283	3.19922		1.00923	1.67772		0.0100882	0.0184408			x		up
ASTEI20_035052	CM023249	complement(31912804..31914727)	uncharacterized LOC118509516	protein_coding	1860	ASTE000814	uncharacterized	3.3427	-1.47187		1.74101	-0.557649		1.32946e-06	0.426736		x
ASTEI20_035076	JABEOT010000316	104314..106824	nucleolar protein 11-like	protein_coding	2362	ASTE006237	annotated	17.9713	13.6642		4.16762	3.77233		0.0462389	0.136373		x			up
ASTEI20_035083	CM023248	complement(33599333..33602192)	ornithine decarboxylase 1-like, transcript variant X1	protein_coding	2775	ASTE008207	annotated	3.84875	1.94203		1.94439	0.957566		0.00365082	0.450775		x			up
ASTEI20_035101	CM023248	complement(61354046..61356474)	phospholipid phosphatase 5	protein_coding	2220	ASTE007899	annotated	-1.54478	-4.89213		-0.627399	-2.29046		0.324715	0.0244998			x		down
ASTEI20_035106	CM023248	complement(16926859..16932362)	peroxisomal (S)-2-hydroxy-acid oxidase GLO1	protein_coding	4015	ASTE000101	annotated	2.95345	1.15499		1.5624	0.207886		0.00168961	0.881681		x			up
ASTEI20_035134	CM023248	complement(38293318..38296325)	uncharacterized LOC118502516	protein_coding	2806	ASTE007337	uncharacterized	-2.53503	9.58058		-1.342	3.26011		#N/A	0.0463828			x
ASTEI20_035158	CM023249	complement(18791896..18793991)	venom carboxylesterase-6-like	protein_coding	1930	ASTE010341	Detoxification	69.9375	51.9695		6.12799	5.69959		3.38807e-58	8.76947e-32		x	x	x	up
ASTEI20_035159	CM023248	complement(31880649..31889281)	exportin-4-like	protein_coding	8019	ASTE007339	annotated	16.0213	11.3671		4.00192	3.50679		7.13904e-10	2.94342e-05		x	x	x	up
ASTEI20_035171	CM023248	complement(67477795..67481130)	uncharacterized LOC118504405	protein_coding	3268		uncharacterized	-21.3876	-69.7101		-4.4187	-6.1233		0.0227081	0.293407		x			down
ASTEI20_035179	CM023249	11116788..11163374	homeotic protein distal-less, transcript variant X2	protein_coding	4447	ASTE008358	annotated	2.14275	4.14182		1.09947	2.05026		0.185413	0.00734521			x		up
ASTEI20_035187	CM023249	78621567..78625686	putative ankyrin repeat protein RF_0381, transcript variant X2	protein_coding	2616	ASTE008714	annotated	5.56497	1.67616		2.47637	0.745158		5.23523e-09	0.512189		x			up
ASTEI20_035228	CM023249	26291697..26293847	esterase E4-like	protein_coding	1958	ASTE007002	Detoxification	5.5434	6.29642		2.47077	2.65453		0.00053248	0.00646744		x	x	x	up
ASTEI20_035296	CM023248	complement(52427332..52430834)	uncharacterized LOC118502729	protein_coding	1313	ASTE002146	uncharacterized	3.17354	1.36973		1.6661	0.453887		0.00185627	0.678973		x			up
ASTEI20_035298	CM023249	70157886..70177351	fatty acid synthase, transcript variant X3	protein_coding	10374	ASTE003055	annotated	-1.22594	-4.1824		-0.293883	-2.06433		0.63337	1.12781e-05			x		down
ASTEI20_035349	CM023249	complement(23718298..23719422)	troponin C, isoallergen Bla g 6.0101-like	protein_coding	903	ASTE006206	annotated	12.1693	8.07661		3.60517	3.01375		1.91401e-11	0.00347519		x	x	x	up
ASTEI20_035384	CM023249	complement(69667439..69711806)	serine/threonine-protein phosphatase 6 regulatory ankyrin repeat subunit B, transcript variant X2	protein_coding	6682	ASTE003263	annotated	-1.53893	3.86369		-0.621925	1.94998		0.645729	0.0216986			x
ASTEI20_035415	CM023249	complement(27016019..27016746)	uncharacterized LOC118511500	protein_coding	728	ASTE003899	uncharacterized	5.93853	2.49823		2.5701	1.32091		8.04391e-16	0.0139916		x			up
ASTEI20_035419	JABEOT010000126	complement(13014..15264)	adenylate kinase-like	protein_coding	1394	ASTE001748	annotated	-3.01176	-12.2852		-1.59061	-3.61884		0.00144782	0.000292618		x	x	x	down
ASTEI20_035474	CM023248	complement(73353097..73356798)	epoxide hydrolase 4-like, transcript variant X1	protein_coding	3346	ASTE002244	Detoxification	-1.07911	-3.638		-0.109839	-1.86315		0.894426	0.0146536			x		down
ASTEI20_035484	CM023248	complement(78330382..78335123)	ankyrin repeat domain-containing protein 27-like	protein_coding	4742	ASTE001438	annotated	-3.51572	-3.14501		-1.81382	-1.65307		9.09565e-08	0.00373795		x	x	x	down
ASTEI20_035509	CM023249	complement(33221869..33283131)	uncharacterized LOC118509574, transcript variant X3	protein_coding	4676	ASTE001086	uncharacterized	1.2007	5.13709		0.26387	2.36095		0.889674	0.0245551			x		up
ASTEI20_035518	CM023249	11246732..11256321	protein I'm not dead yet-like, transcript variant X1	protein_coding	3172	ASTE008354	Immunity	3.07561	1.02421		1.62087	0.0345112		1.31557e-06	0.965668		x			up
ASTEI20_035538	CM023248	complement(19008567..19032540)	hyaluronidase Tab y 2.0101-like, transcript variant X13	protein_coding	4188	ASTE003268	annotated	1.32361	3.90031		0.404483	1.96359		0.727107	0.00448925			x		up
ASTEI20_035556	CM023249	complement(50827727..50885110)	cyclin-dependent kinase 5 activator 1, transcript variant X4	protein_coding	8610	ASTE003855	annotated	-2.66769	3.14331		-1.41559	1.65229		0.000132257	4.01573e-05			x
ASTEI20_035569	CM023248	complement(51245128..51251782)	uncharacterized LOC118502607	protein_coding	6223	ASTE009164	uncharacterized	-2.49415	-2.9383		-1.31855	-1.55498		0.0189046	0.0437283			x		down
ASTEI20_035585	CM023248	61104025..61116272	probable ATP-dependent RNA helicase DHX34	protein_coding	3814	ASTE006986	annotated	3.06135	2.71952		1.61417	1.44335		5.92607e-05	0.0602077		x			up
ASTEI20_035682	CM023249	complement(18129264..18136087)	uncharacterized LOC118512216, transcript variant X2	protein_coding	2690	ASTE010380	uncharacterized	8.70999	3.37227		3.12267	1.75372		2.88987e-19	0.0712612		x			up
ASTEI20_035684	CM023249	complement(82380194..82390903)	cholinesterase	protein_coding	4754	ASTE005043	Detoxification	2.0283	2.99394		1.02027	1.58205		0.0307686	0.0112626			x		up
ASTEI20_035700	CM023248	79583..80357	uncharacterized LOC118508054	protein_coding	563		uncharacterized	2.29217	3.05731		1.19672	1.61226		0.000545412	0.00647925			x		up
ASTEI20_035703	CM023248	complement(43886119..43887956)	putative leucine-rich repeat-containing protein DDB_G0290503	protein_coding	1632	ASTE001387	Immunity	18.9248	2.60808		4.24221	1.38299		0.0387971	#N/A		x			up
ASTEI20_035713	CM023249	26281334..26288030	protein DSE2-like	protein_coding	1096	ASTE007003	annotated	10.3789	4.0115		3.37558	2.00414		3.81673e-12	0.028168		x	x	x	up
ASTEI20_035728	CM023248	complement(70239125..70241040)	glycine N-methyltransferase	protein_coding	1241	ASTE015861	Detoxification	4.97932	-1.50686		2.31595	-0.591545		1.36842e-11	0.557963		x
ASTEI20_035755	CM023248	48428887..48430466	endochitinase-like	protein_coding	1492	ASTE016335	annotated	5.59027	1.49803		2.48292	0.583067		3.73943e-06	0.678689		x			up
ASTEI20_035799	CM023250	complement(6986756..6988090)	protein obstructor-E-like	protein_coding	1039		annotated	2.74144	23.5892		1.45493	4.56006		0.473525	0.00131588			x		up
ASTEI20_035800	JABEOT010000325	complement(5291..9931)	structural maintenance of chromosomes protein 3-like	protein_coding	4510	ASTE008974	annotated	377.823	144.827		8.56157	7.17818		0.0214259	0.0804761		x			up
ASTEI20_035805	CM023249	28996019..29010548	uncharacterized LOC118508936	protein_coding	8067	ASTE002605	uncharacterized	13.4858	2.82797		3.75337	1.49977		0.015721	0.599827		x			up
ASTEI20_035809	CM023248	2047741..2052354	helicase POLQ-like	protein_coding	4295	ASTE001568	annotated	-1.52562	-3.37354		-0.609397	-1.75426		0.272937	0.0215705			x		down
ASTEI20_035815	CM023249	80322186..80322976	37 kDa salivary gland allergen Aed a 2-like	protein_coding	660	ASTE016512	annotated	9.47453	4.31564		3.24405	2.10957		4.47091e-14	0.00221993		x	x	x	up
ASTEI20_035837	CM023249	complement(71941723..71945450)	palmitoyltransferase ZDHHC3-A, transcript variant X1	protein_coding	3601	ASTE015996	annotated	1.17549	4.83698		0.233258	2.27411		0.779514	4.19492e-06			x		up
ASTEI20_035847	CM023248	complement(25298336..25299480)	lipase member H-like	protein_coding	1145	ASTE001895	annotated	-5.12684	2.44681		-2.35807	1.2909		0.000202888	0.0433078		x
ASTEI20_035852	CM023250	9585034..9588529	protein 60A-like, transcript variant X1	protein_coding	2311	ASTE005172	annotated	2.94855	1.12347		1.56001	0.167965		1.08105e-06	0.849081		x			up
ASTEI20_035855	CM023248	complement(36710909..36747940)	protein jim lovell, transcript variant X3	protein_coding	14462	ASTE006703	annotated	-1.41833	2.97168		-0.504197	1.57128		0.658892	0.0367156			x
ASTEI20_035894	JABEOT010000042	complement(32682..40825)	uncharacterized LOC118517216, transcript variant X2	protein_coding	2799	ASTE011569	uncharacterized	-10.6325	1.99077		-3.41041	0.993325		4.07354e-08	0.0793093		x
ASTEI20_035895	CM023248	61268770..61274632	uncharacterized LOC118506566, transcript variant X1	protein_coding	5609	ASTE007889	uncharacterized	-1.9659	-3.38483		-0.97519	-1.75908		0.116496	0.0380217			x		down
ASTEI20_035911	CM023249	complement(7705105..7705897)	uncharacterized LOC118510480	protein_coding	650		uncharacterized	5.64782	1.00675		2.49769	0.00970945		0.0246152	0.99821		x			up
ASTEI20_035912	CM023248	complement(12499601..12500433)	succinate dehydrogenase assembly factor 2, mitochondrial	protein_coding	693	ASTE002469	annotated	3.60485	-1.01934		1.84994	-0.0276388		0.00492459	0.989417		x
ASTEI20_035917	CM023249	7689927..7698687	probable cytochrome P450 301a1, mitochondrial, transcript variant X2	protein_coding	2286	ASTE002715	Detoxification	4.66023	1.93832		2.2204	0.954808		0.00972939	0.566805		x			up
ASTEI20_035920	CM023249	complement(8102119..8105636)	divergent protein kinase domain 1B-like, transcript variant X1	protein_coding	3311	ASTE002739	annotated	2.1413	5.08025		1.09848	2.3449		0.351597	0.0215705			x		up
ASTEI20_035931	CM023248	44610022..44612699	chorion peroxidase-like	protein_coding	2536	ASTE008825	Detoxification	-2.981	-3.23246		-1.5758	-1.69263		2.25743e-05	0.000183858		x	x	x	down
ASTEI20_035967	CM023248	complement(52437917..52444277)	uncharacterized LOC118502703, transcript variant X12	protein_coding	3984	ASTE011453	uncharacterized	17.3136	3.36794		4.11384	1.75187		2.82177e-10	0.0282326		x	x	x	up
ASTEI20_035986	CM023249	complement(2927422..2933294)	protein fem-1 homolog B, transcript variant X2	protein_coding	2729	ASTE005875	annotated	5.05847	4.72029		2.3387	2.23888		1.21579e-05	0.000835075		x	x	x	up
ASTEI20_036009	CM023249	complement(88092147..88093550)	inactive hydroxysteroid dehydrogenase-like protein 1	protein_coding	1260	ASTE011715	annotated	5.04587	1.42779		2.3351	0.513788		4.32276e-09	0.653191		x			up
ASTEI20_036025	CM023249	complement(1489423..1490543)	NADH dehydrogenase [ubiquinone] 1 beta subcomplex subunit 7	protein_coding	692	ASTE002321	annotated	3.33505	3.49929		1.73771	1.80706		0.000167493	0.00819915		x	x	x	up
ASTEI20_036049	CM023248	93626265..93630932	venom carboxylesterase-6-like	protein_coding	2722	ASTE005704	Detoxification	-6.19987	-5.80828		-2.63224	-2.53811		0.000120794	0.00706174		x	x	x	down
ASTEI20_036053	CM023249	complement(70583332..70584603)	glutathione S-transferase 1-like	protein_coding	1205	ASTE016033	Detoxification	3.11198	1.14028		1.63783	0.18939		0.0041662	0.907089		x			up
ASTEI20_036065	CM023248	complement(3169715..3170823)	uncharacterized LOC118517633	protein_coding	1034	ASTE001656	uncharacterized	3.34412	1.98816		1.74162	0.991431		1.22695e-05	0.205012		x			up
ASTEI20_036095	CM023248	complement(52470386..52471589)	electron transfer flavoprotein regulatory factor 1	protein_coding	1114		annotated	7.6187	1.66686		2.92955	0.737132		0.00411513	0.754592		x			up
ASTEI20_036100	CM023248	53898994..53901043	protein CREG1-like, transcript variant X1	protein_coding	1594	ASTE007425	annotated	1114.83	306.429		10.1226	8.25941		0.00422082	0.0282271		x	x	x	up
ASTEI20_036125	CM023248	67929091..67931875	lipid storage droplets surface-binding protein 1, transcript variant X6	protein_coding	1963	ASTE010675	annotated	-1.38064	-4.07279		-0.465334	-2.02602		0.364932	0.000250046			x		down
ASTEI20_036173	CM023249	complement(17348899..17351373)	3-ketoacyl-CoA thiolase, mitochondrial	protein_coding	1648	ASTE011572	annotated	1.73981	-2.87765		0.798926	-1.52489		0.0425939	0.00127625			x
ASTEI20_036181	CM023248	complement(54666118..54712046)	mucin-19, transcript variant X2	protein_coding	6479	ASTE005334	annotated	2.10207	5.85995		1.07181	2.55089		0.138493	0.00927668			x		up
ASTEI20_036196	CM023248	complement(546957..548863)	uncharacterized LOC118506176	protein_coding	1850	ASTE004595	uncharacterized	-22.3114	-73.1019		-4.47971	-6.19184		0.0170758	0.284121		x			down
ASTEI20_036198	CM023249	complement(79328420..79406586)	sodium/potassium/calcium exchanger Nckx30C, transcript variant X5	protein_coding	13203	ASTE008671	annotated	-3.23203	1.70174		-1.69244	0.767012		6.60829e-06	0.260442		x
ASTEI20_036200	CM023248	60822547..60825682	testisin-like, transcript variant X2	protein_coding	2302	ASTE007190	annotated	3.00986	2.34385		1.5897	1.22888		0.0022173	0.0697972		x			up
ASTEI20_036202	CM023249	49209578..49266327	probable G-protein coupled receptor 158, transcript variant X6	protein_coding	6930	ASTE009917	annotated	2.15901	7.72055		1.11037	2.9487		0.207045	2.47783e-05			x		up
ASTEI20_036236	CM023248	49243393..49245931	acyl-coenzyme A thioesterase 9, mitochondrial-like, transcript variant X2	protein_coding	2158	ASTE011438	Immunity	5.75551	1.63441		2.52494	0.708774		2.93085e-07	0.488041		x			up
ASTEI20_036264	CM023249	81910765..81912475	cytochrome P450 6d3-like	protein_coding	1654	ASTE015941	Detoxification	5.79487	1.9673		2.53478	0.976217		2.04616e-08	0.28058		x			up
ASTEI20_036292	CM023249	complement(8345440..8411439)	gamma-aminobutyric acid receptor subunit beta, transcript variant X1	protein_coding	6828	ASTE016089	annotated	-3.23862	1.25257		-1.69538	0.324891		1.16772e-05	0.696184		x
ASTEI20_036293	CM023249	27181912..27182467	uncharacterized LOC118511515	protein_coding	556		uncharacterized	6.87155	3.12859		2.78064	1.64551		1.86097e-07	0.0307178		x	x	x	up
ASTEI20_036312	JABEOT010000318	complement(380582..388191)	staphylococcal nuclease domain-containing protein 1-like, transcript variant X1	protein_coding	4421	ASTE009576	Immunity	10.5888	8.36961		3.40447	3.06516		3.00854e-29	2.49335e-18		x	x	x	up
ASTEI20_036337	CM023248	9739936..9742057	apyrase-like	protein_coding	1781	ASTE008470	annotated	5.00369	1.33043		2.32299	0.411894		1.66747e-11	0.620524		x			up
ASTEI20_036388	CM023249	complement(17283379..17346785)	uncharacterized LOC118509919	protein_coding	4258	ASTE011570	uncharacterized	-2.18091	-3.39808		-1.12493	-1.76472		0.0205374	8.78652e-05			x		down
ASTEI20_036389	CM023248	60976342..60981115	uncharacterized LOC118502432	protein_coding	2289	ASTE006972	uncharacterized	-3.78041	1.51355		-1.91854	0.597938		1.04507e-06	0.293571		x
ASTEI20_036403	CM023248	42675056..42690530	delta(9)-fatty-acid desaturase fat-7-like, transcript variant X1	protein_coding	3422	ASTE004067	annotated	-5.03621	-1.35591		-2.33234	-0.439266		0.000728706	0.712512		x			down
ASTEI20_036438	JABEOT010000088	124821..129370	uncharacterized LOC118517143	protein_coding	3738	ASTE015973	uncharacterized	1.16022	-8.00412		0.214403	-3.00074		0.813395	0.0262377			x
ASTEI20_036441	CM023250	6041882..6048737	uncharacterized LOC118507815, transcript variant X3	protein_coding	2886	ASTE006284	uncharacterized	-5.01857	1.05732		-2.32728	0.0804173		7.76742e-12	0.923942		x
ASTEI20_036496	JABEOT010000403	86163..90489	adenomatous polyposis coli protein-like	protein_coding	4193	ASTE008936	annotated	222.092	165.623		7.79501	7.37176		0.0428879	0.0640788		x			up
ASTEI20_036502	CM023248	complement(82993660..83013277)	non-canonical poly(A) RNA polymerase protein Trf4-1-like, transcript variant X3	protein_coding	7046	ASTE003424	annotated	-1.71661	-2.89456		-0.779561	-1.53334		0.045547	0.00627327			x		down
ASTEI20_036518	CM023248	complement(55417667..55419212)	thioredoxin domain-containing protein	protein_coding	1241	ASTE010018	Detoxification	-1.57712	-2.89049		-0.657292	-1.53131		0.249468	0.0440719			x		down
ASTEI20_036567	CM023248	complement(48023449..48027981)	solute carrier family 23 member 2, transcript variant X2	protein_coding	2605	ASTE008904	annotated	-1.71695	-3.18345		-0.779846	-1.67059		0.0967572	0.00385644			x		down
ASTEI20_036585	CM023249	complement(60279450..60283099)	nucleolar transcription factor 1-like, transcript variant X2	protein_coding	2855	ASTE001270	annotated	-1.81311	-2.89528		-0.858467	-1.5337		0.0426246	0.0109461			x		down
ASTEI20_036593	CM023249	25151762..25161326	farnesyl pyrophosphate synthase	protein_coding	3460	ASTE007521	annotated	3.33851	-1.30728		1.73921	-0.386571		1.29218e-07	0.51546		x
ASTEI20_036599	JABEOT010000318	complement(108883..109926)	farnesol dehydrogenase-like	protein_coding	971	ASTE009556	annotated	3.07179	9.32116		1.61908	3.22051		0.0139517	1.71602e-09		x	x	x	up
ASTEI20_036604	CM023248	complement(79780085..79781663)	polyubiquitin-like	protein_coding	1484		annotated	1.35077	14.6893		0.433783	3.87669		0.875203	0.00101312			x		up
ASTEI20_036643	CM023248	complement(207248..209060)	peptide methionine sulfoxide reductase-like	protein_coding	1332	ASTE004584	annotated	-3.24436	-2.90236		-1.69793	-1.53722		0.000252672	0.0220537		x	x	x	down
ASTEI20_036647	CM023248	complement(74590284..74592528)	probable histone-binding protein Caf1	protein_coding	2159	ASTE007058	annotated	-1.58694	-4.03512		-0.666248	-2.01261		0.17274	0.00196728			x		down
ASTEI20_036658	CM023248	48093919..48097293	G2/mitotic-specific cyclin-B3	protein_coding	3147	ASTE008915	annotated	-1.59332	-6.03091		-0.672033	-2.59238		0.469389	0.038395			x		down
ASTEI20_036660	JABEOT010000093	368..58048	FH1/FH2 domain-containing protein 3, transcript variant X6	protein_coding	7044	ASTE007980	annotated	3.43615	2.42343		1.78079	1.27705		6.31343e-05	0.0973746		x			up
ASTEI20_036663	CM023250	18135499..18139328	uncharacterized LOC118512762	protein_coding	3249	ASTE001946	uncharacterized	-4.85241	-2.18057		-2.2787	-1.1247		0.0017505	0.235972		x			down
ASTEI20_036674	CM023248	23848366..23849172	uncharacterized LOC118506871	protein_coding	807		uncharacterized	-1215.54	1.99336		-10.2474	0.995205		0.0122126	0.0607044		x
ASTEI20_036698	CM023250	complement(9359445..9365577)	putative vitellogenin receptor	protein_coding	5923	ASTE005192	annotated	-2.64255	-3.54005		-1.40193	-1.82377		0.000390186	8.68606e-05			x		down
ASTEI20_036720	CM023248	complement(36577953..36579448)	uncharacterized LOC118505869	protein_coding	1426	ASTE006694	uncharacterized	5.39543	1.51957		2.43174	0.603665		3.78228e-07	0.60544		x			up
ASTEI20_036765	CM023248	complement(67806447..67871166)	octopamine receptor beta-3R-like, transcript variant X11	protein_coding	9830	ASTE010672	annotated	-3.34858	1.14439		-1.74355	0.194576		0.00323268	0.881498		x
ASTEI20_036772	CM023248	complement(48632029..48634452)	uncharacterized LOC118508374, transcript variant X2	protein_coding	2378		uncharacterized	2.87447	2.125		1.5233	1.08746		0.0015352	0.18075		x			up
ASTEI20_036780	CM023248	complement(45882806..45884734)	uncharacterized LOC118506950, transcript variant X1	protein_coding	1855	ASTE005568	uncharacterized	1.47168	3.89544		0.557461	1.96179		0.386395	5.11921e-05			x		up
ASTEI20_036785	CM023248	complement(2604318..2615607)	uncharacterized protein DDB_G0271670, transcript variant X3	protein_coding	6523	ASTE011529	uncharacterized	-1.41757	3.10844		-0.503423	1.63619		0.647567	0.0185685			x
ASTEI20_036834	CM023248	complement(93185280..93241487)	zwei Ig domain protein zig-8-like, transcript variant X5	protein_coding	6563	ASTE005728	annotated	1.11128	2.96318		0.152225	1.56715		0.901282	0.0481949			x		up
ASTEI20_036841	CM023249	37639105..37641604	G2/mitotic-specific cyclin-B-like	protein_coding	2018	ASTE008533	annotated	-2.62255	-5.19214		-1.39097	-2.37633		0.000265211	6.6522e-07			x		down
ASTEI20_036855	CM023248	53291348..53294526	heme oxygenase 1	protein_coding	3117	ASTE010161	annotated	3.39703	3.23071		1.76427	1.69185		0.0242385	0.13299		x			up
ASTEI20_036856	CM023248	complement(42896407..42905190)	heat shock protein 70 A1-like	protein_coding	2310	ASTE003836	annotated	15.2492	82.0022		3.93067	6.35759		3.9509e-05	2.11827e-09		x	x	x	up
ASTEI20_036857	CM023248	complement(81685710..81687177)	methylthioribose-1-phosphate isomerase	protein_coding	1222	ASTE011463	annotated	5.28714	1.19444		2.40249	0.256329		0.0338504	0.940702		x			up
ASTEI20_036887	CM023248	complement(89921496..89925029)	serine protease grass-like, transcript variant X3	protein_coding	3317	ASTE010627	Immunity	7.47854	1.94042		2.90276	0.956369		9.31424e-06	0.525852		x			up
ASTEI20_036906	CM023249	2823415..2824940	yrdC domain-containing protein, mitochondrial	protein_coding	1423	ASTE005888	annotated	-1.51281	-7.77705		-0.597227	-2.95922		0.386504	0.00432436			x		down
ASTEI20_036908	CM023248	64467336..64469073	RAB6A-GEF complex partner protein 2	protein_coding	1599	ASTE008088	annotated	-3.65775	-80.7632		-1.87096	-6.33563		0.0426263	0.268305		x			down
ASTEI20_036915	CM023249	complement(595726..598884)	GTP-binding nuclear protein Ran	protein_coding	1859	ASTE001730	annotated	18.0633	9.6412		4.17499	3.26921		4.65968e-12	9.88517e-06		x	x	x	up
ASTEI20_036919	CM023249	complement(80057174..80057673)	uncharacterized LOC118509165, transcript variant X2	protein_coding	442		uncharacterized	9.04182	7.08306		3.17661	2.82437		0.000298931	0.0184408		x	x	x	up
ASTEI20_036926	CM023248	68223742..68227259	uncharacterized LOC118504458, transcript variant X1	protein_coding	2219	ASTE005546	uncharacterized	-4.51797	-2.66078		-2.17567	-1.41185		0.00530207	0.184545		x			down
ASTEI20_036928	CM023249	78801601..78814971	CD109 antigen-like, transcript variant X6	protein_coding	6408	ASTE008693	annotated	4.17457	-1.01577		2.06163	-0.0225773		1.68344e-08	0.979649		x
ASTEI20_036936	CM023250	13044184..13049748	glutathione hydrolase 1 proenzyme-like, transcript variant X1	protein_coding	4934	ASTE007455	Detoxification	1.39697	5.26183		0.482302	2.39557		0.558841	1.62242e-06			x		up
ASTEI20_036956	CM023249	11555908..11558101	serine protease 53-like	protein_coding	1991	ASTE008343	Immunity	2.94338	1.2507		1.55747	0.322734		0.0173465	0.838461		x			up
ASTEI20_036989	CM023248	12653039..12661019	proton-associated sugar transporter A-like, transcript variant X3	protein_coding	3094	ASTE002456	annotated	2.95903	-1.2205		1.56512	-0.287475		0.000291847	0.794844		x
ASTEI20_036994	CM023248	complement(74041180..74043215)	4-coumarate--CoA ligase 1-like	protein_coding	1963	ASTE016217	annotated	-4.02483	-12.9493		-2.00893	-3.6948		7.13904e-10	1.32298e-11		x	x	x	down
ASTEI20_037000	CM023249	87011049..87028079	uncharacterized LOC118514028	protein_coding	2873	ASTE006461	uncharacterized	6.80319	6.45453		2.76621	2.69031		0.00247984	0.0392145		x	x	x	up
ASTEI20_037006	CM023249	complement(40929474..40938341)	F-actin-uncapping protein LRRC16A, transcript variant X4	protein_coding	6141	ASTE008012	annotated	1.10993	2.94718		0.150471	1.55934		0.829747	0.00125186			x		up
ASTEI20_037049	CM023248	43235805..43244455	putative defense protein 3, transcript variant X3	protein_coding	6842	ASTE001422	annotated	1.21525	4.39514		0.281255	2.13591		0.808113	0.00164151			x		up
ASTEI20_037064	CM023249	complement(35082176..35091957)	protocadherin Fat 3-like	protein_coding	6877	ASTE010525	annotated	2.11503	3.21402		1.08068	1.68438		0.00700447	0.00236026			x		up
ASTEI20_037094	CM023250	complement(2709387..2744969)	titin, transcript variant X3	protein_coding	12528	ASTE000349	annotated	3.10256	3.24382		1.63346	1.69769		1.54938e-07	0.000357807		x	x	x	up
ASTEI20_037102	CM023248	complement(51540774..51542116)	uncharacterized LOC118502643	protein_coding	1103	ASTE016325	uncharacterized	2.9629	1.06431		1.56701	0.0899248		0.00898448	0.949917		x			up
ASTEI20_037113	CM023248	complement(84595440..84605796)	leucine-rich repeat-containing protein 20, transcript variant X1	protein_coding	2462	ASTE000513	Immunity	2.96033	3.11758		1.56576	1.64042		0.000779147	0.0122183		x	x	x	up
ASTEI20_037163	CM023248	60506601..60512233	microtubule-associated protein Jupiter-like, transcript variant X2	protein_coding	2622		annotated	1.75307	3.34346		0.809882	1.74134		0.305794	0.0143963			x		up
ASTEI20_037168	CM023248	complement(40583778..40585025)	glutathione S-transferase 1-like	protein_coding	1165	ASTE015936	Detoxification	7.38933	2.62118		2.88544	1.39021		2.39383e-12	0.127646		x			up
ASTEI20_037174	JABEOT010000085	59890..72828	serine-rich adhesin for platelets-like	protein_coding	9947	ASTE006293	annotated	964.968	912.631		9.91434	9.83389		0.00499287	0.00475995		x	x	x	up
ASTEI20_037189	CM023248	37617058..37619499	uncharacterized LOC118517710	protein_coding	1909	ASTE007235	uncharacterized	2.95238	-1.14638		1.56188	-0.197089		3.02536e-05	0.88322		x
ASTEI20_037191	CM023249	23778741..23780935	uncharacterized LOC118511330	protein_coding	2028	ASTE006210	uncharacterized	-1.34062	-6.42203		-0.422903	-2.68303		0.618796	0.00396406			x		down
ASTEI20_037209	CM023248	complement(82219687..82220475)	glycine-rich protein 5-like	protein_coding	720	ASTE011497	annotated	25.5131	-2.51943		4.67317	-1.3331		0.0125548	#N/A		x
ASTEI20_037211	CM023248	89978575..89982273	serine/threonine-protein kinase greatwall	protein_coding	3447	ASTE010637	annotated	-2.948	-3.09924		-1.55973	-1.63191		0.0101663	0.0304051		x	x	x	down
ASTEI20_037229	CM023248	29080697..29227190	proteoglycan 4, transcript variant X2	protein_coding	7197	ASTE010043	annotated	-1.35207	3.77041		-0.435167	1.91472		0.63957	0.0227414			x
ASTEI20_037257	CM023248	55231531..55237245	serine protease snake-like	protein_coding	1885	ASTE000864	Immunity	3.89161	2.65371		1.96037	1.40801		8.21536e-05	0.0781985		x			up
ASTEI20_037261	CM023249	complement(978837..992717)	mucin-5AC, transcript variant X2	protein_coding	6100	ASTE001778	annotated	20.0179	22.504		4.32322	4.49211		0.0312287	0.044874		x	x	x	up
ASTEI20_037295	JABEOT010000103	complement(39853..48909)	laminin subunit alpha-1-like	protein_coding	7569	ASTE002671	annotated	6.77941	3.6902		2.76116	1.8837		6.95714e-07	0.0377306		x	x	x	up
ASTEI20_037307	CM023249	complement(621284..647431)	potassium voltage-gated channel subfamily H member 7-like, transcript variant X1	protein_coding	6805	ASTE001736	annotated	2.05155	3.48395		1.03671	1.80072		0.21326	0.0258086			x		up
ASTEI20_037349	CM023248	76710189..76711154	uncharacterized LOC118503682	protein_coding	894	ASTE006602	uncharacterized	22.2472	4.35883		4.47555	2.12394		2.69394e-11	0.137316		x			up
ASTEI20_037366	CM023249	30962462..30963889	37 kDa salivary gland allergen Aed a 2-like	protein_coding	1348	ASTE000616	annotated	3.07141	1.05012		1.6189	0.070548		2.41818e-05	0.951284		x			up
ASTEI20_037375	JABEOT010000044	17759..18537	37 kDa salivary gland allergen Aed a 2-like	protein_coding	646	ASTE016513	annotated	2.86868	1.69631		1.52039	0.762399		4.97721e-05	0.224955		x			up
ASTEI20_037385	CM023250	complement(1048472..1048985)	uncharacterized LOC118502688	protein_coding	435		uncharacterized	7.56999	1.57358		2.92029	0.654051		0.000166981	0.741962		x			up
ASTEI20_037393	CM023249	58150704..58153660	phospholipase A2 group XV-like, transcript variant X1	protein_coding	2126	ASTE000055	Detoxification	3.3751	1.18984		1.75493	0.250773		0.00194632	0.86194		x			up
ASTEI20_037432	CM023248	48399182..48402211	uncharacterized LOC118508315, transcript variant X2	protein_coding	1512	ASTE008935	uncharacterized	3.172	-1.03729		1.66539	-0.0528204		0.00047841	0.965959		x
ASTEI20_037447	CM023249	complement(72213059..72214478)	zinc carboxypeptidase A 1	protein_coding	1420	ASTE010780	annotated	-1.05111	-42.9583		-0.0719122	-5.42486		0.924675	3.9688e-07			x		down
ASTEI20_037448	CM023250	complement(15345476..15347363)	protein stunted-like, transcript variant X2	protein_coding	485		annotated	2.23776	4.41279		1.16205	2.14169		0.0235842	0.00239086			x		up
ASTEI20_037452	CM023248	complement(91142922..91145414)	endothelial zinc finger protein induced by tumor necrosis factor alpha	protein_coding	2345	ASTE004151	annotated	3.35637	1.98988		1.7469	0.992684		0.0401272	0.502073		x			up
ASTEI20_037464	CM023249	18951902..18956613	uncharacterized LOC118514713	protein_coding	2646	ASTE010330	uncharacterized	15.9598	4.99002		3.99637	2.31904		1.22441e-15	0.0382772		x	x	x	up
ASTEI20_037469	CM023249	29334645..29375413	location of vulva defective 1-like, transcript variant X2	protein_coding	4442	ASTE016460	annotated	2.77744	8.25815		1.47376	3.04582		0.36732	0.0117571			x		up
ASTEI20_037496	CM023248	complement(36205361..36209343)	senecionine N-oxygenase-like	protein_coding	1913	ASTE006656	annotated	3.40854	1.25274		1.76916	0.325083		3.49561e-05	0.770977		x			up
ASTEI20_037500	CM023248	12186944..12187488	glycine-rich RNA-binding protein blt801-like	protein_coding	489	ASTE002490	annotated	8.03131	1.00698		3.00564	0.0100421		0.00633992	0.99821		x			up
ASTEI20_037522	CM023249	38783009..38783992	ficolin-1-like	protein_coding	918	ASTE010194	Immunity	222.092	160.266		7.79501	7.32432		0.0428879	0.0734289		x			up
ASTEI20_037540	CM023248	89883906..89891708	lipase 3-like, transcript variant X1	protein_coding	2930	ASTE006817	annotated	4.22491	1.65011		2.07892	0.72256		3.75092e-05	0.524528		x			up
ASTEI20_037596	CM023248	62759262..62763628	hypoxia up-regulated protein 1, transcript variant X2	protein_coding	4197	ASTE009871	annotated	3.15599	1.04337		1.65809	0.061244		1.33735e-06	0.937968		x			up
ASTEI20_037619	CM023249	complement(52059582..52099577)	uncharacterized LOC118512434, transcript variant X2	protein_coding	9856	ASTE003892	uncharacterized	-1.54031	3.07979		-0.623224	1.62283		0.442884	0.0446493			x
ASTEI20_037621	CM023248	33693522..33695392	phenoloxidase-activating factor 2-like	protein_coding	1667	ASTE008188	annotated	2.92491	-2.3528		1.54839	-1.23438		0.00567212	0.376502		x
ASTEI20_037693	CM023248	35817247..35855704	uncharacterized LOC118507917	protein_coding	2889		uncharacterized	3.05666	1.94015		1.61195	0.95617		0.0446121	0.513831		x			up
ASTEI20_037697	CM023249	9666442..9671548	purine nucleoside phosphorylase, transcript variant X2	protein_coding	1788	ASTE004882	annotated	12.8188	2.70414		3.68018	1.43517		3.18587e-19	0.032713		x			up
ASTEI20_037716	CM023248	87503845..87504927	larval cuticle protein A3A	protein_coding	906	ASTE006952	cuticular	1.36536	3.97164		0.449285	1.98973		0.659235	0.0451091			x		up
ASTEI20_037745	CM023248	48415506..48423056	endochitinase	protein_coding	3202	ASTE016333	annotated	3.88203	-2.08131		1.95681	-1.05749		0.00509878	0.592309		x
ASTEI20_037779	CM023250	complement(5660846..5661801)	uncharacterized LOC118515657	protein_coding	873	ASTE006152	uncharacterized	-1.05712	-4.56559		-0.0801391	-2.1908		0.912624	4.46042e-07			x		down
ASTEI20_037783	CM023248	33696862..33700823	phenoloxidase-activating factor 2-like	protein_coding	1852	ASTE008188	annotated	4.72039	1.47189		2.23891	0.557669		7.67807e-07	0.651371		x			up
ASTEI20_037793	CM023248	79429561..79431488	probable cytochrome P450 304a1	protein_coding	1756	ASTE015921	Detoxification	3.0621	-1.45908		1.61452	-0.545062		0.0155667	0.753211		x
ASTEI20_037821	CM023250	9507673..9514625	uncharacterized LOC118505953	protein_coding	5907	ASTE005182	uncharacterized	-2.57012	-2.84183		-1.36183	-1.50682		0.00157019	0.015424			x		down
ASTEI20_037830	CM023248	complement(88329307..88342976)	acyl-CoA Delta(11) desaturase, transcript variant X2	protein_coding	3870	ASTE006887	annotated	-1.01639	-3.03547		-0.0234529	-1.60192		0.975876	0.000247215			x		down
ASTEI20_037848	CM023248	39084118..39098871	calexcitin-1, transcript variant X1	protein_coding	2945	ASTE000415	annotated	1.51666	3.51523		0.600898	1.81362		0.395111	0.0053116			x		up
ASTEI20_037850	CM023248	52889193..52895079	transmembrane protease serine 9-like	protein_coding	3822	ASTE006183	annotated	1.03518	-3.2433		0.0498884	-1.69746		0.955978	0.0310279			x
ASTEI20_037853	JABEOT010000172	52422..71924	sex-lethal homolog, transcript variant X12	protein_coding	11052	ASTE001916	annotated	3.14386	4.35222		1.65254	2.12175		0.00856518	0.00140885		x	x	x	up
ASTEI20_037864	CM023248	44333392..44334941	putative inner dynein arm light chain, axonemal	protein_coding	1424	ASTE001356	annotated	-28.1422	-92.199		-4.81466	-6.52668		0.00717164	0.251322		x			down
ASTEI20_037875	CM023249	1247915..1250278	UDP-glucosyltransferase 2-like	protein_coding	2232	ASTE001804	annotated	7.098	2.5785		2.82741	1.36653		1.4337e-06	0.260474		x			up
ASTEI20_037911	CM023249	77990996..77994435	serine protease snake-like, transcript variant X2	protein_coding	2886	ASTE003553	Immunity	3.08395	1.87923		1.62478	0.910145		0.000325596	0.218351		x			up
ASTEI20_037915	CM023249	complement(69660102..69662007)	endochitinase-like	protein_coding	1697	ASTE003262	annotated	10.3845	9.82959		3.37636	3.29713		0.0117653	0.0547638		x			up
ASTEI20_037930	CM023249	58555775..58558638	SET and MYND domain-containing protein 4-like	protein_coding	2457	ASTE000035	annotated	-3.28797	-2.23922		-1.7172	-1.163		0.00800282	0.160197		x			down
ASTEI20_037942	CM023248	complement(82652676..82654850)	general odorant-binding protein 69a	protein_coding	794	ASTE003434	odorant	21.1064	7.70149		4.39961	2.94514		0.00125838	0.215458		x			up
ASTEI20_037968	CM023250	complement(19770734..19775322)	uncharacterized LOC118513324	protein_coding	3476		uncharacterized	1.59346	4.23808		0.672159	2.08341		0.392193	0.00017383			x		up
ASTEI20_038006	CM023248	19625931..19627861	uncharacterized LOC118503544	protein_coding	1791	ASTE009800	uncharacterized	1.19224	-5.49207		0.253673	-2.45735		0.739995	0.00388761			x
ASTEI20_038011	CM023248	complement(47300223..47322567)	uncharacterized LOC118507033, transcript variant X1	protein_coding	3421	ASTE005286	uncharacterized	-1.87586	-4.09778		-0.907552	-2.03484		0.0725225	0.000408516			x		down
ASTEI20_038018	CM023248	complement(87459429..87463357)	tryptophan 2,3-dioxygenase	protein_coding	1969	ASTE006958	annotated	1.1573	-3.45393		0.210766	-1.78824		0.71158	0.00214142			x
ASTEI20_038021	CM023248	52507038..52561848	rho GTPase-activating protein 100F, transcript variant X1	protein_coding	19391	ASTE011446	annotated	-2.97197	1.88919		-1.57142	0.91777		0.000370442	0.271995		x
ASTEI20_038047	CM023248	complement(14967305..14974483)	synaptogyrin, transcript variant X2	protein_coding	4427	ASTE011258	annotated	1.22515	2.83446		0.292961	1.50308		0.594038	0.00165406			x		up
ASTEI20_038060	CM023249	84255329..84361808	voltage-dependent L-type calcium channel subunit beta-2-like, transcript variant X17	protein_coding	11614	ASTE006291	annotated	-2.84012	1.04821		-1.50595	0.0679239		0.000256453	0.950285		x
ASTEI20_038063	CM023249	complement(4874591..4878855)	uncharacterized LOC118510248	protein_coding	4129	ASTE000980	uncharacterized	-4.67401	-1.37148		-2.22466	-0.455736		0.0248371	0.712512		x			down
ASTEI20_038111	CM023249	42784278..42789398	uncharacterized LOC118509210	protein_coding	5121		uncharacterized	7.97569	18.2516		2.99561	4.18995		0.0479474	0.0263404		x	x	x	up
ASTEI20_038135	CM023249	85044840..85046697	UDP-glucosyltransferase 2-like	protein_coding	1793	ASTE006325	annotated	-3.01613	3.2274		-1.5927	1.69037		0.00025175	7.75014e-05		x	x	x
ASTEI20_038145	CM023249	19768691..19769479	protein LLP homolog	protein_coding	702	ASTE009588	annotated	7.07301	3.15441		2.82233	1.65737		1.97983e-14	0.00897839		x	x	x	up
ASTEI20_038148	CM023249	38779560..38780677	ficolin-2-like	protein_coding	1034	ASTE010194	Immunity	-602.075	-356.839		-9.2338	-8.47913		0.0399037	0.129412		x			down
ASTEI20_038159	CM023249	13965133..13968640	uncharacterized LOC118514390, transcript variant X3	protein_coding	3309	ASTE007813	uncharacterized	-3.52794	-3.82902		-1.81882	-1.93697		0.000150246	0.00704537		x	x	x	down
ASTEI20_038177	CM023249	730952..733091	uncharacterized LOC118513605	protein_coding	1681	ASTE001744	uncharacterized	12.2973	2.97669		3.62027	1.57371		3.91441e-05	0.456403		x			up
ASTEI20_038200	CM023249	51097054..51099027	GPI transamidase component PIG-T	protein_coding	1897	ASTE003863	annotated	-3.74461	-1.6828		-1.90481	-0.750868		0.0317124	0.52288		x			down
ASTEI20_038227	CM023250	complement(10961279..10963460)	solute carrier family 25 member 35-like	protein_coding	2092	ASTE005454	annotated	4.59862	2.18706		2.2012	1.12899		1.05113e-05	0.166638		x			up
ASTEI20_038235	CM023248	91991638..91998755	phosphatidylserine decarboxylase proenzyme, mitochondrial, transcript variant X2	protein_coding	2542	ASTE005986	annotated	-1.03067	2.96108		-0.0435794	1.56612		0.972657	0.0310279			x
ASTEI20_038239	JABEOT010000325	complement(1279..3621)	UBX domain-containing protein 6-like	protein_coding	2209	ASTE008976	annotated	565.952	329.587		9.14454	8.36451		0.0120644	0.0236681		x	x	x	up
ASTEI20_038256	CM023249	complement(19740194..19743385)	toll-like receptor Tollo, transcript variant X1	protein_coding	2322	ASTE009590	Immunity	3.84806	-1.01577		1.94413	-0.0225673		7.3468e-09	0.985252		x
ASTEI20_038269	CM023249	complement(42980164..42985420)	uncharacterized LOC118513480	protein_coding	5033	ASTE003667	uncharacterized	-3.38409	-4.11428		-1.75877	-2.04064		0.00229994	0.0141527		x	x	x	down
ASTEI20_038286	CM023249	57575448..57580502	uncharacterized protein K02A2.6-like, transcript variant X1	protein_coding	3094		uncharacterized	-15.0743	-7.15017		-3.91402	-2.83798		3.16882e-26	1.66798e-07		x	x	x	down
ASTEI20_038328	JABEOT010000100	32450..83244	uncharacterized LOC118517203, transcript variant X2	protein_coding	3407	ASTE006370	uncharacterized	1.96156	11.4401		0.972003	3.51603		0.401504	4.58979e-07			x		up
ASTEI20_038335	CM023249	1028134..1029191	probable protein BRICK1-B	protein_coding	971		annotated	3.12814	2.89438		1.6453	1.53325		0.0387971	0.222749		x			up
ASTEI20_038348	CM023248	64387649..64389346	valacyclovir hydrolase	protein_coding	1538	ASTE008098	Detoxification	-1.41915	-4.59588		-0.505023	-2.20034		0.539137	0.0317386			x		down
ASTEI20_038350	CM023249	complement(22433976..22435582)	cuticle protein CP14.6-like	protein_coding	950	ASTE010723	cuticular	-1.98544	3.20312		-0.989458	1.67948		0.0569111	0.0051117			x
ASTEI20_038354	JABEOT010000088	61352..65640	uncharacterized LOC118517141	protein_coding	3348	ASTE015941	uncharacterized	2.94058	1.56268		1.5561	0.644018		0.00233241	0.38063		x			up
ASTEI20_038393	CM023248	complement(47109698..47111376)	uncharacterized LOC118507009	protein_coding	1427	ASTE016194	uncharacterized	12.0776	5.37532		3.59426	2.42635		1.02145e-05	0.167858		x			up
ASTEI20_038426	CM023248	complement(52434121..52436008)	stress response protein NST1-like, transcript variant X2	protein_coding	1365	ASTE011453	annotated	28.1437	5.00172		4.81474	2.32242		9.04763e-05	0.251322		x			up
ASTEI20_038430	CM023248	complement(67570467..67571189)	cysteine proteinase inhibitor-like	protein_coding	659		annotated	5.88404	2.62525		2.55681	1.39245		0.00103531	0.342918		x			up
ASTEI20_038531	CM023248	complement(36455567..36459950)	peptide transporter family 1	protein_coding	2664	ASTE006676	annotated	-3.53799	1.7584		-1.82293	0.814267		3.04827e-05	0.133504		x
ASTEI20_038550	CM023248	complement(75940159..75940895)	general odorant-binding protein 19d-like	protein_coding	668	ASTE009995	odorant	7.81308	3.94015		2.96589	1.97825		0.0235842	0.280273		x			up
ASTEI20_038551	CM023249	complement(86296159..86299463)	SET domain-containing protein SmydA-8	protein_coding	1933	ASTE006408	annotated	3.67824	2.68735		1.87902	1.42619		0.00103619	0.147075		x			up
ASTEI20_038580	CM023248	complement(36582140..36583338)	uncharacterized LOC118505871	protein_coding	1125	ASTE006695	uncharacterized	3.05482	2.60977		1.61109	1.38392		0.000545412	0.123311		x			up
ASTEI20_038608	CM023249	complement(2000749..2007727)	DNA polymerase theta	protein_coding	6738	ASTE002365	annotated	-9.38041	-11.9486		-3.22965	-3.57877		1.31919e-10	4.10114e-07		x	x	x	down
ASTEI20_038622	CM023249	complement(24356316..24358385)	apyrase-like	protein_coding	1930	ASTE006240	annotated	-3.4303	-1.36233		-1.77833	-0.446076		0.00666167	0.677481		x			down
ASTEI20_038633	CM023249	69020552..69041983	very long-chain-fatty-acid--CoA ligase bubblegum, transcript variant X2	protein_coding	3863	ASTE003227	annotated	-1.0832	-2.84446		-0.1153	-1.50816		0.850761	0.000229049			x		down
ASTEI20_038673	CM023249	29253610..29257685	uncharacterized LOC118509367	protein_coding	4013	ASTE002627	uncharacterized	3.10759	1.37856		1.6358	0.463158		0.0471169	0.790722		x			up
ASTEI20_038696	CM023248	complement(57027398..57029995)	uridine 5'-monophosphate synthase-like	protein_coding	2411	ASTE004121	annotated	-6.13845	-133.669		-2.61787	-7.06252		0.0154984	0.208386		x			down
ASTEI20_038713	CM023248	35852758..35875887	uncharacterized LOC118504914, transcript variant X1	protein_coding	11119		uncharacterized	9.94009	11.0848		3.31326	3.47051		1.89347e-09	1.35401e-06		x	x	x	up
ASTEI20_038748	CM023248	11994624..12001846	ATP-binding cassette sub-family A member 3-like	protein_coding	5760	ASTE002503	Detoxification	6.59502	2.20433		2.72138	1.14034		4.64661e-12	0.224477		x			up
ASTEI20_038788	CM023248	79283404..79420565	uncharacterized LOC118505437, transcript variant X6	protein_coding	8894	ASTE009937	uncharacterized	-1.36304	3.13986		-0.446833	1.6507		0.361533	0.000155259			x
ASTEI20_038790	CM023250	complement(642760..722994)	neuronal acetylcholine receptor subunit alpha-7-like, transcript variant X1	protein_coding	17092	ASTE000247	annotated	-1.58804	2.83606		-0.66725	1.50389		0.339069	0.00734521			x
ASTEI20_038838	CM023249	71506046..71506835	adult cuticle protein 1-like	protein_coding	717	ASTE003355	cuticular	1.34017	85.4662		0.422414	6.41728		#N/A	0.000738513			x		up
ASTEI20_038847	CM023248	complement(74801859..74819359)	protein NASP homolog	protein_coding	1995	ASTE007078	annotated	-1.52214	-4.26499		-0.606097	-2.09254		0.316737	0.00364884			x		down
ASTEI20_038853	CM023249	17630871..17633180	double-strand break repair protein MRE11	protein_coding	2224	ASTE010410	annotated	-6.59996	-4.22943		-2.72246	-2.08046		0.00078629	0.0602077		x			down
ASTEI20_038882	CM023250	complement(2679753..2688089)	uncharacterized LOC118503712	protein_coding	2603	ASTE000346	uncharacterized	4.54599	4.31055		2.1846	2.10787		0.016378	0.124884		x			up
ASTEI20_038884	CM023248	complement(72004534..72005400)	vacuolar protein sorting-associated protein 29	protein_coding	867	ASTE010145	annotated	4.15965	1.46342		2.05646	0.549345		0.0113287	0.771651		x			up
ASTEI20_038899	CM023248	1682632..1683384	general odorant-binding protein 56d-like	protein_coding	613	ASTE001592	odorant	3.02591	2.06308		1.59737	1.0448		0.0291256	0.375037		x			up
ASTEI20_038901	CM023248	complement(13427444..13435107)	SKI family transcriptional corepressor 2	protein_coding	7664	ASTE003827	annotated	1.8426	5.12126		0.881742	2.3565		0.453545	0.00448925			x		up
ASTEI20_038902	CM023249	complement(47923671..47927689)	SWI/SNF-related matrix-associated actin-dependent regulator of chromatin subfamily A containing DEAD/H box 1 homolog	protein_coding	3334	ASTE003297	Immunity	-2.09448	-2.92206		-1.06659	-1.54699		0.0551534	0.0392307			x		down
ASTEI20_038919	CM023248	complement(73620540..73624983)	phytanoyl-CoA dioxygenase domain-containing protein 1	protein_coding	1588	ASTE010995	annotated	4.29349	1.0241		2.10215	0.0343616		6.08037e-09	0.979431		x			up
ASTEI20_038937	CM023248	complement(43344876..43348499)	uncharacterized LOC118507524	protein_coding	2800	ASTE016148	uncharacterized	7.36762	2.1401		2.8812	1.09768		5.40946e-07	0.343895		x			up
ASTEI20_038948	CM023248	9637002..9639363	apyrase-like	protein_coding	1873	ASTE008450	annotated	7.27177	3.22355		2.86231	1.68865		9.08951e-19	3.74406e-05		x	x	x	up
ASTEI20_038950	CM023249	67432371..67434348	uncharacterized LOC118511788	protein_coding	1819	ASTE002301	uncharacterized	-2.9832	-2.77253		-1.57686	-1.4712		0.0437922	0.199879		x			down
ASTEI20_038954	CM023248	complement(76075373..76077496)	cytochrome P450 6d3-like	protein_coding	2046	ASTE009980	Detoxification	59.1278	3.68485		5.88577	1.88161		1.09347e-54	0.0628198		x			up
ASTEI20_039007	CM023248	67579425..67583399	uncharacterized LOC118504429	protein_coding	1336		uncharacterized	-20.6908	-3.19055		-4.37092	-1.67381		0.00167618	0.198798		x			down
ASTEI20_039013	JABEOT010000093	complement(138729..144490)	tripeptidyl-peptidase 2-like	protein_coding	5082	ASTE007984	annotated	2.72119	4.88612		1.44424	2.28869		0.0178376	0.00061647			x		up
ASTEI20_039031	CM023248	complement(18990434..19003107)	apolipoprotein D-like	protein_coding	1459	ASTE003269	annotated	3.30164	1.16377		1.72318	0.218801		1.54938e-07	0.831866		x			up
ASTEI20_039034	CM023248	90970198..91037470	lachesin-like, transcript variant X1	protein_coding	4731	ASTE004159	annotated	-3.11406	1.40899		-1.6388	0.494661		0.0439779	0.684537		x
ASTEI20_039049	CM023248	complement(51538836..51539700)	uncharacterized LOC118502646	protein_coding	635	ASTE016327	uncharacterized	20.1816	24.3225		4.33497	4.60422		1.24712e-10	0.000160951		x	x	x	up
ASTEI20_039057	CM023248	88293081..88326327	uncharacterized LOC118505113, transcript variant X3	protein_coding	8686	ASTE006889	uncharacterized	1.19723	3.02156		0.259699	1.5953		0.693799	0.00203124			x		up
ASTEI20_039061	CM023248	18705206..18707359	nucleolar protein 9	protein_coding	2154	ASTE009305	annotated	-1.67219	-3.81546		-0.741742	-1.93186		0.283029	0.0324717			x		down
ASTEI20_039070	CM023248	24486087..24486661	uncharacterized LOC118506205	protein_coding	501	ASTE006577	uncharacterized	5.37386	-1.15029		2.42596	-0.202001		0.0224323	0.951284		x
ASTEI20_039074	CM023249	68687493..68688451	uncharacterized LOC118514607	protein_coding	765	ASTE003188	uncharacterized	3.80309	4.7825		1.92717	2.25777		0.0266295	0.0588134		x			up
ASTEI20_039104	CM023249	complement(70662623..70664570)	ankyrin repeat domain-containing protein 39	protein_coding	1592	ASTE001481	annotated	7.95523	4.69919		2.9919	2.23241		0.0217468	0.367884		x			up
ASTEI20_039106	CM023249	60466436..60468323	cell wall protein DAN4	protein_coding	1888	ASTE009624	annotated	-6.95105	-1.05909		-2.79723	-0.0828253		0.0432526	0.962484		x			down
ASTEI20_039125	CM023248	complement(51543459..51544511)	uncharacterized LOC118502644	protein_coding	911	ASTE016326	uncharacterized	3.16769	1.16102		1.66343	0.215389		0.0136762	0.90107		x			up
ASTEI20_039130	CM023249	complement(4083512..4092176)	serine protease nudel, transcript variant X2	protein_coding	7297	ASTE004431	Immunity	1.03378	-4.8689		0.0479353	-2.2836		0.966543	0.0328743			x
ASTEI20_039207	CM023249	complement(29088020..29089428)	chymotrypsin-1-like	protein_coding	1182	ASTE016173	annotated	-6.90641	-1.03696		-2.78794	-0.0523564		3.95512e-11	0.950435		x			down
ASTEI20_039232	CM023248	complement(11281677..11283594)	lactoylglutathione lyase	protein_coding	804	ASTE001863	Detoxification	2.87058	1.60936		1.52134	0.686491		0.000210473	0.392421		x			up
ASTEI20_039236	CM023248	complement(11708131..11710058)	serine/threonine-protein kinase RIO1	protein_coding	1928	ASTE002537	annotated	-1.96649	-3.25642		-0.975626	-1.70329		0.101503	0.0290293			x		down
ASTEI20_039253	JABEOT010000046	complement(9007..14345)	bolA-like protein 2	protein_coding	1811		annotated	-3.37204	-2.7891		-1.75362	-1.4798		0.00418005	0.0997014		x			down
ASTEI20_039258	CM023249	complement(51604136..51605768)	uncharacterized LOC118514572	protein_coding	1563	ASTE003885	uncharacterized	24.3566	5.74801		4.60624	2.52306		2.59587e-08	0.137564		x			up
ASTEI20_039263	CM023249	84026137..84027349	ejaculatory bulb-specific protein 3-like	protein_coding	1084	ASTE009706	annotated	3.68489	1.34494		1.88162	0.427541		7.34029e-08	0.545413		x			up
ASTEI20_039265	CM023248	complement(14846532..14848053)	ribosomal RNA-processing protein 8	protein_coding	1286	ASTE011248	annotated	-4.65235	-1.59149		-2.21796	-0.670377		0.0209447	0.610194		x			down
ASTEI20_039272	CM023249	complement(35454386..35500052)	uncharacterized LOC118509657	protein_coding	3766	ASTE007185	uncharacterized	-3.63286	1.11902		-1.86111	0.162234		0.0361741	0.905339		x
ASTEI20_039285	CM023249	complement(80280594..80298336)	protein timeless, transcript variant X2	protein_coding	7005	ASTE008619	annotated	-3.43635	-1.07373		-1.78088	-0.102632		4.54256e-08	0.89198		x			down
ASTEI20_039307	CM023248	81992365..81996389	uncharacterized LOC118505618	protein_coding	1170	ASTE011480	uncharacterized	6.93034	5.73983		2.79293	2.52101		0.00103531	0.0495985		x	x	x	up
ASTEI20_039320	CM023248	complement(45999815..46002663)	uncharacterized LOC118506919	protein_coding	2541	ASTE008997	uncharacterized	4.01467	3.60837		2.00528	1.85135		3.18761e-05	0.00805728		x	x	x	up
ASTEI20_039327	CM023249	81917706..81919487	cytochrome P450 6d3-like	protein_coding	1713	ASTE015942	Detoxification	24.1252	6.30424		4.59247	2.65632		4.91548e-05	0.204342		x			up
ASTEI20_039345	CM023249	complement(24339976..24342466)	uncharacterized LOC118511355	protein_coding	2339	ASTE006237	uncharacterized	-5.2661	-3.70437		-2.39673	-1.88923		1.61211e-06	0.0153541		x	x	x	down
ASTEI20_039346	CM023249	complement(24892445..24896287)	sarcosine dehydrogenase, mitochondrial	protein_coding	2924	ASTE007501	annotated	4.25482	-2.19055		2.0891	-1.13129		0.000183927	0.368335		x
ASTEI20_039358	CM023248	complement(6453688..6458317)	uncharacterized LOC118505811, transcript variant X2	protein_coding	4188	ASTE004944	uncharacterized	2.47571	6.723		1.30784	2.74911		0.210256	0.00380222			x		up
ASTEI20_039360	CM023248	complement(56603110..56610523)	uncharacterized LOC118502424	protein_coding	3739	ASTE010930	uncharacterized	2.9172	1.2993		1.54458	0.377737		0.00155989	0.708775		x			up
ASTEI20_039382	JABEOT010000326	101686..104216	F-box/LRR-repeat protein 2-like	protein_coding	2465	ASTE001090	annotated	-3.36764	-1.84572		-1.75174	-0.884185		0.0165669	0.375892		x			down
ASTEI20_039400	CM023250	13057622..13058614	uncharacterized LOC118508499	protein_coding	597		uncharacterized	7.36123	3.92874		2.87995	1.97407		2.57568e-12	0.00910699		x	x	x	up
ASTEI20_039416	JABEOT010000453	86376..93170	uncharacterized LOC118516914	protein_coding	6795	ASTE006794	uncharacterized	2.30278	6.20443		1.20337	2.6333		0.154496	0.000656083			x		up
ASTEI20_039441	CM023250	15003502..15011848	brefeldin A-inhibited guanine nucleotide-exchange protein 3, transcript variant X2	protein_coding	7705	ASTE011631	annotated	-3.84204	-2.33169		-1.94187	-1.22137		1.35351e-06	0.0357431		x			down
ASTEI20_039442	CM023250	18310688..18329872	transmembrane emp24 domain-containing protein bai-like	protein_coding	1669	ASTE003458	annotated	5.99003	1.82784		2.58256	0.870142		0.00340163	0.712512		x			up
ASTEI20_039445	CM023249	20266881..20302395	cold shock domain-containing protein CG9705-like, transcript variant X1	protein_coding	3533		annotated	4.50816	4.6109		2.17254	2.20505		0.000356753	0.00113909		x	x	x	up
ASTEI20_039468	JABEOT010000129	175362..176775	uncharacterized LOC118517320	protein_coding	1326	ASTE002640	uncharacterized	1.61292	2.98575		0.689678	1.5781		0.400526	0.047593			x		up
ASTEI20_039478	CM023249	57019457..57026591	neither inactivation nor afterpotential protein C, transcript variant X2	protein_coding	5240	ASTE003109	annotated	1.21494	-3.87465		0.280881	-1.95406		0.55816	2.99305e-05			x
ASTEI20_039480	JABEOT010000066	complement(68731..81422)	cationic amino acid transporter 2-like, transcript variant X3	protein_coding	5897	ASTE004794	annotated	2.89905	1.03139		1.53558	0.0445888		0.0143029	0.98014		x			up
ASTEI20_039490	CM023249	14127735..14133768	dual specificity protein phosphatase 18	protein_coding	2027	ASTE007826	annotated	5.13672	3.36876		2.36085	1.75222		1.11607e-09	0.0643993		x			up
ASTEI20_039519	CM023248	87598046..87607860	muscle M-line assembly protein unc-89-like, transcript variant X7	protein_coding	6065	ASTE006940	annotated	5.80729	4.69026		2.53786	2.22967		1.62736e-06	0.000147915		x	x	x	up
ASTEI20_039522	CM023248	complement(82986762..82993252)	glycerol kinase-like, transcript variant X4	protein_coding	3169	ASTE003425	annotated	437.125	106.104		8.7719	6.72934		0.0174374	0.125455		x			up
ASTEI20_039560	CM023248	3455372..3694475	uncharacterized LOC118503664, transcript variant X1	protein_coding	8585	ASTE016416	uncharacterized	-3.15357	-1.13129		-1.65699	-0.177967		0.00765532	0.867837		x			down
ASTEI20_039589	CM023249	complement(87954333..87960291)	excitatory amino acid transporter, transcript variant X2	protein_coding	2190	ASTE011694	annotated	4.16412	2.23554		2.05801	1.16062		1.01413e-05	0.146651		x			up
ASTEI20_039660	CM023248	complement(11254793..11257476)	calpain-A-like	protein_coding	2613	ASTE001861	annotated	2.23742	12.4665		1.16184	3.63998		#N/A	0.0311208			x		up
ASTEI20_039665	CM023249	complement(24833894..24835592)	tubulin alpha-8 chain-like	protein_coding	1614	ASTE007502	annotated	-5.29205	-5.38398		-2.40383	-2.42867		3.33007e-06	0.000482203		x	x	x	down
ASTEI20_039685	CM023248	19572675..19585971	uncharacterized LOC118503541	protein_coding	4154	ASTE000227	uncharacterized	2.73483	3.36627		1.45145	1.75115		2.99607e-05	4.17271e-05			x		up
ASTEI20_039693	CM023249	complement(9204785..9210643)	rhythmically expressed gene 5 protein	protein_coding	3628	ASTE004847	annotated	2.95986	1.20632		1.56553	0.27061		0.000431002	0.850385		x			up
ASTEI20_039704	CM023249	complement(38312674..38335225)	uncharacterized LOC118511857, transcript variant X3	protein_coding	8116	ASTE003911	uncharacterized	-1.27317	2.96937		-0.348426	1.57016		0.702834	0.0296041			x
ASTEI20_039707	CM023249	complement(77416880..77418736)	uncharacterized LOC118511243	protein_coding	1857	ASTE000829	uncharacterized	6.15472	2.16889		2.62169	1.11696		0.00367973	0.589384		x			up
ASTEI20_039718	CM023249	complement(26723..34499)	snake venom 5'-nucleotidase, transcript variant X1	protein_coding	4766	ASTE001673	annotated	3.03555	3.99189		1.60196	1.99707		0.0598055	0.033435			x		up
ASTEI20_039746	CM023248	35803831..35805131	transcription factor MafK, transcript variant X1	protein_coding	941	ASTE004409	annotated	3.12828	1.11282		1.64537	0.154225		0.0499046	0.949749		x			up
ASTEI20_039765	CM023248	62570500..62590956	uncharacterized LOC118506664, transcript variant X2	protein_coding	6209	ASTE009868	uncharacterized	-4.17242	-1.41574		-2.06089	-0.501552		3.67441e-11	0.399863		x			down
ASTEI20_039769	CM023249	47760867..47765987	uncharacterized LOC118509982	protein_coding	5121		uncharacterized	3.98171	6.72442		1.99339	2.74941		0.0758985	0.0222301			x		up
ASTEI20_039778	CM023249	complement(85237447..85238885)	cuticle protein 1-like	protein_coding	1143	ASTE006335	cuticular	3.53694	59.1258		1.8225	5.88571		#N/A	0.00824989			x		up
ASTEI20_039827	JABEOT010000066	complement(88698..98463)	cationic amino acid transporter 3-like, transcript variant X2	protein_coding	2561	ASTE004793	annotated	1.94355	3.79488		0.958698	1.92406		0.268456	0.0151293			x		up
ASTEI20_039840	CM023250	1406812..1410270	proton-coupled amino acid transporter-like protein CG1139	protein_coding	3387	ASTE000285	annotated	-2.86105	-8.75978		-1.51654	-3.13089		0.0543351	0.0172441			x		down
ASTEI20_039863	JABEOT010000172	11254..51296	GAS2-like protein pickled eggs, transcript variant X1	protein_coding	5652	ASTE005800	annotated	2.68025	4.71184		1.42237	2.23629		0.00126823	2.85574e-05			x		up
ASTEI20_039914	CM023249	43170182..43173177	bifunctional methylenetetrahydrofolate dehydrogenase/cyclohydrolase, mitochondrial, transcript variant X3	protein_coding	2589	ASTE003684	annotated	5.02389	3.18219		2.32881	1.67002		1.26398e-12	0.00140162		x	x	x	up
ASTEI20_039917	CM023248	90592706..90597645	protein scarlet-like, transcript variant X7	protein_coding	2987	ASTE008861	annotated	-2.14038	-4.32327		-1.09787	-2.11212		0.0174374	0.000667292			x		down
ASTEI20_039920	CM023248	complement(26924542..26955666)	uncharacterized LOC118505976, transcript variant X1	protein_coding	4042	ASTE004720	uncharacterized	3.03044	1.8305		1.59953	0.87224		1.16619e-06	0.0693052		x			up
ASTEI20_039943	CM023249	complement(65993992..65998419)	zonadhesin-like	protein_coding	4428	ASTE002967	annotated	-2.32675	9.2007		-1.21831	3.20174		0.535612	0.0340672			x
ASTEI20_039952	CM023249	33188479..33208830	uncharacterized LOC118509571, transcript variant X2	protein_coding	10308	ASTE016113	uncharacterized	711.659	630.534		9.47504	9.30043		0.00848246	0.0087029		x	x	x	up
ASTEI20_039958	CM023248	complement(24485227..24486076)	39S ribosomal protein L35, mitochondrial	protein_coding	775	ASTE006578	annotated	-1.56365	-4.64971		-0.644918	-2.21714		0.298507	0.00721356			x		down
ASTEI20_039972	CM023248	complement(54894578..54899051)	neutral ceramidase-like, transcript variant X2	protein_coding	4048	ASTE005353	annotated	4.58806	7.56123		2.19789	2.91862		0.000325596	5.87418e-06		x	x	x	up
ASTEI20_039992	CM023249	71345648..71351495	multidrug resistance-associated protein 1-like	protein_coding	5024		Detoxification	11.6775	5.64145		3.54566	2.49607		9.98577e-18	0.000110107		x	x	x	up
ASTEI20_040017	CM023248	complement(64609903..64611332)	delta-like protein D	protein_coding	956	ASTE008068	annotated	4.2072	2.45433		2.07286	1.29533		0.00258675	0.293407		x			up
ASTEI20_040045	CM023249	complement(25122715..25126255)	dnaJ protein homolog 1-like	protein_coding	3541	ASTE007518	annotated	3.5884	3.2826		1.84334	1.71484		3.23941e-09	6.2733e-05		x	x	x	up
ASTEI20_040053	CM023248	3164379..3166668	histone H3-like centromeric protein CSE4	protein_coding	972	ASTE015855	annotated	-2.98498	-2.18546		-1.57772	-1.12794		3.60233e-05	0.107398		x			down
ASTEI20_040073	CM023249	complement(39862986..39863372)	protein NCBP2AS2 homolog	protein_coding	387		annotated	21.2478	-2.51967		4.40924	-1.33323		0.0369437	#N/A		x
ASTEI20_040099	CM023248	complement(55180705..55181663)	putative peptidyl-prolyl cis-trans isomerase dodo	protein_coding	804	ASTE000860	annotated	-3.65736	-2.42354		-1.8708	-1.27712		0.00358167	0.197347		x			down
ASTEI20_040140	CM023249	complement(809760..810754)	60S ribosomal protein L7-like	protein_coding	995	ASTE001755	annotated	-3.19454	-3.32259		-1.67561	-1.73231		0.000507549	0.0718099		x			down
ASTEI20_040145	CM023250	1504898..1514174	cytochrome P450 307a1	protein_coding	3911	ASTE015865	Detoxification	-2.68164	-6.25166		-1.42312	-2.64424		0.0526992	0.0285445			x		down
ASTEI20_040157	CM023249	3994998..4000780	aromatic-L-amino-acid decarboxylase	protein_coding	2823	ASTE004417	annotated	3.20802	1.12141		1.68168	0.165309		0.00387188	0.926727		x			up
ASTEI20_040209	CM023250	17701238..17705840	uncharacterized LOC118512363	protein_coding	4517		uncharacterized	-6.04976	-85.9575		-2.59688	-6.42555		0.0151551	0.260007		x			down
ASTEI20_040218	CM023249	59349190..59352982	serine/threonine-protein kinase par-1-like	protein_coding	3557	ASTE005544	annotated	357.57	174.714		8.48208	7.44885		0.0230047	0.0593418		x			up
ASTEI20_040236	CM023250	complement(3502426..3503108)	general odorant-binding protein 99a-like	protein_coding	614	ASTE016144	odorant	1.88635	3.73239		0.915598	1.9001		0.0108984	4.33823e-06			x		up
ASTEI20_040241	CM023248	complement(3957145..3959620)	peroxidase-like	protein_coding	2021	ASTE008179	Detoxification	1.08128	3.62667		0.112734	1.85865		0.922868	0.00824149			x		up
ASTEI20_040257	CM023248	18899439..18900540	uncharacterized LOC118507339	protein_coding	572	ASTE003282	uncharacterized	-4.25044	-1.53873		-2.08761	-0.621736		0.0001906	0.470949		x			down
ASTEI20_040263	CM023248	52215254..52218134	glutamyl aminopeptidase-like	protein_coding	2881	ASTE002156	Detoxification	-2.838	3.05255		-1.50487	1.61002		2.90885e-05	0.000167757		x	x	x
ASTEI20_040295	JABEOT010000315	177055..193820	GTP cyclohydrolase 1-like, transcript variant X3	protein_coding	2665	ASTE016104	annotated	-1.02941	-2.96848		-0.0418111	-1.56972		0.952792	0.00574371			x		down
ASTEI20_040300	JABEOT010000079	25065..28338	26S proteasome non-ATPase regulatory subunit 2-like	protein_coding	3008	ASTE000658	annotated	-23.9608	-23.8321		-4.5826	-4.57483		0.000997106	0.0128008		x	x	x	down
ASTEI20_040345	CM023249	complement(70580140..70582164)	glutathione S-transferase 1-like	protein_coding	1773	ASTE016034	Detoxification	10.5368	13.1414		3.39737	3.71605		5.1425e-15	2.77476e-09		x	x	x	up
ASTEI20_040346	CM023248	91644186..91667873	cationic amino acid transporter 2	protein_coding	6925	ASTE005964	annotated	1.27151	3.55577		0.346547	1.83016		0.738696	0.01244			x		up
ASTEI20_040373	CM023249	55669084..55672013	dnaJ homolog subfamily C member 28, transcript variant X6	protein_coding	2298	ASTE009786	annotated	2.88778	1.791		1.52996	0.840764		0.0420435	0.480819		x			up
ASTEI20_040377	CM023248	197035..199894	maltase A1-like, transcript variant X2	protein_coding	2721	ASTE004581	annotated	3.41819	-1.15985		1.77323	-0.21394		1.2923e-06	0.84033		x
ASTEI20_040379	CM023248	72374568..72375845	sorbitol dehydrogenase-like	protein_coding	1205	ASTE016272	annotated	2.51009	3.58831		1.32774	1.8433		0.0538704	0.012251			x		up
ASTEI20_040386	CM023248	3409510..3410924	CLIP domain-containing serine protease B14-like	protein_coding	1266	ASTE010217	Immunity	3.89311	-1.77877		1.96092	-0.830884		0.0227081	0.756474		x
ASTEI20_040414	CM023248	9691470..9692870	luciferin sulfotransferase-like	protein_coding	1115	ASTE008459	Detoxification	3.67935	-2.35185		1.87945	-1.2338		5.28641e-05	0.303051		x
ASTEI20_040448	CM023248	complement(45907023..45909266)	zinc finger protein 479-like	protein_coding	1467	ASTE005574	annotated	-1.66872	-8.65164		-0.738739	-3.11297		0.327413	0.0180106			x		down
ASTEI20_040452	CM023248	complement(73484566..73485414)	mitochondrial import inner membrane translocase subunit TIM14	protein_coding	703	ASTE011013	annotated	3.61404	1.69699		1.85361	0.762981		0.00103531	0.549316		x			up
ASTEI20_040465	CM023249	29083358..29084520	chymotrypsin-1-like	protein_coding	994	ASTE002611	annotated	-4.74306	1.01846		-2.24582	0.026389		2.14653e-07	0.977103		x
ASTEI20_040472	JABEOT010000042	5519..16401	low-density lipoprotein receptor-like, transcript variant X2	protein_coding	4128		annotated	747.345	1532.74		9.54563	10.5819		0.00805305	0.00190343		x	x	x	up
ASTEI20_040473	CM023249	72814110..72815482	luciferin sulfotransferase-like	protein_coding	1245	ASTE010740	Detoxification	3.58509	2.21067		1.84201	1.14448		0.00861766	0.321206		x			up
ASTEI20_040559	JABEOT010000325	23050..23964	collagenase-like	protein_coding	915	ASTE008971	annotated	538.283	293.133		9.07222	8.19541		0.0128424	0.0283724		x	x	x	up
ASTEI20_040565	CM023249	complement(78277171..78300346)	zwei Ig domain protein zig-8-like, transcript variant X1	protein_coding	4482	ASTE008732	annotated	-1.26801	3.4886		-0.342567	1.80265		0.78481	0.0100938			x
ASTEI20_040612	CM023249	17549816..17554608	kinesin-like protein KIF18A	protein_coding	3451	ASTE010414	annotated	-2.94529	-3.66857		-1.55841	-1.87522		0.0373808	0.067809		x			down
ASTEI20_040618	JABEOT010000098	24930..25943	proteasome subunit beta type-3-like	protein_coding	935	ASTE006871	annotated	382.771	187.972		8.58034	7.55437		0.0210417	0.0583094		x			up
ASTEI20_040637	CM023249	18789481..18799041	uncharacterized LOC118514712	protein_coding	3825	ASTE010340	uncharacterized	20.9631	19.0905		4.38978	4.25479		4.2008e-37	1.50651e-25		x	x	x	up
ASTEI20_040675	CM023250	9822560..9825132	pancreatic lipase-related protein 2-like, transcript variant X1	protein_coding	2267	ASTE005159	annotated	5.27405	-1.05091		2.39891	-0.0716361		3.39464e-06	0.958602		x
ASTEI20_040690	CM023250	304714..309842	splicing factor 3B subunit 1-like	protein_coding	4348	ASTE000923	annotated	-1.92911	-5.89346		-0.947937	-2.55911		0.167587	0.0117277			x		down
ASTEI20_040712	CM023248	complement(16865658..16869569)	kinesin-like protein costa, transcript variant X1	protein_coding	3850	ASTE000104	annotated	-1.88902	-3.24646		-0.917634	-1.69887		0.0963494	0.02211			x		down
ASTEI20_040741	CM023248	32737386..32738689	histone H2A, sperm-like	protein_coding	1224	ASTE005688	annotated	-2.0651	-5.50432		-1.04621	-2.46056		0.146776	0.0151378			x		down
ASTEI20_040797	CM023248	55178280..55180721	protein penguin	protein_coding	2278	ASTE000859	annotated	-1.9041	-3.78253		-0.929111	-1.91935		0.0444382	0.000894061			x		down
ASTEI20_040826	JABEOT010000129	complement(187828..188743)	C-type lectin 37Db-like	protein_coding	779	ASTE016484	Immunity	8.56218	3.63327		3.09798	1.86127		0.0122733	0.445082		x			up
ASTEI20_040827	CM023249	complement(42015346..42017305)	phospholipase A1-like	protein_coding	1886	ASTE006087	Detoxification	5.63016	2.71981		2.49317	1.44351		1.2973e-07	0.0596341		x			up
ASTEI20_040832	CM023248	complement(18728722..18729721)	transmembrane protein 14 homolog	protein_coding	927	ASTE009310	annotated	2.87806	-1.10736		1.5251	-0.147125		0.017327	0.937359		x
ASTEI20_040856	CM023249	complement(80251870..80252769)	trypsin-1-like	protein_coding	900	ASTE016305	annotated	-9.27329	2.42351		-3.21308	1.2771		5.55248e-12	0.0146045		x
ASTEI20_040878	CM023249	complement(17355895..17365099)	protein ABHD1, transcript variant X5	protein_coding	4462	ASTE010438	annotated	1.851	3.63264		0.888301	1.86102		0.169934	0.00819915			x		up
ASTEI20_040886	CM023249	complement(16690724..16691299)	uncharacterized LOC118512684	protein_coding	491	ASTE005629	uncharacterized	4.78979	2.51866		2.25996	1.33266		0.0242344	0.507783		x			up
ASTEI20_040888	CM023248	complement(93183031..93187129)	chaoptin-like	protein_coding	4099	ASTE005729	annotated	-1.74344	-5.72569		-0.801937	-2.51745		0.192682	0.000167757			x		down
ASTEI20_040895	CM023250	complement(228148..234862)	NADP-dependent malic enzyme, transcript variant X1	protein_coding	2890	ASTE000912	annotated	1.23238	-4.09553		0.301451	-2.03405		0.603211	2.54449e-06			x
ASTEI20_040912	CM023249	9763941..9766029	NF-kappa-B essential modulator	protein_coding	1958	ASTE004892	annotated	3.40669	1.09817		1.76837	0.135101		4.98596e-08	0.909011		x			up
ASTEI20_040918	CM023248	8277573..8283702	homeobox protein SIX4	protein_coding	2490	ASTE000932	annotated	1.17852	-4.49852		0.236981	-2.16945		0.799133	0.0328743			x
ASTEI20_040980	CM023249	1762122..1799128	opsin-2, transcript variant X1	protein_coding	5888	ASTE002351	annotated	1.11692	3.91819		0.159524	1.97019		0.866562	0.000297229			x		up
ASTEI20_041015	CM023248	complement(83722603..83731935)	delta-1-pyrroline-5-carboxylate synthase	protein_coding	2985	ASTE000690	annotated	-1.14151	-2.98095		-0.190943	-1.57577		0.803291	0.00154217			x		down
ASTEI20_041022	CM023249	69088866..69179984	neuronal acetylcholine receptor subunit alpha-7-like, transcript variant X5	protein_coding	18954		annotated	-3.74695	2.29423		-1.90572	1.19801		0.000160742	0.0615796		x
ASTEI20_041046	CM023248	77125040..77131388	putative fatty acyl-CoA reductase CG5065, transcript variant X7	protein_coding	2673	ASTE003467	annotated	3.68798	1.93814		1.88283	0.954674		0.0254543	0.574897		x			up
ASTEI20_041059	CM023249	21659102..21671588	uncharacterized LOC118508825	protein_coding	10227	ASTE010269	uncharacterized	-2.82981	1.58462		-1.50071	0.664138		0.0157982	0.488166		x
ASTEI20_041085	CM023249	complement(32621267..32622176)	collagenase-like	protein_coding	910	ASTE008971	annotated	-3.65502	-2.29299		-1.86988	-1.19723		8.39028e-05	0.125398		x			down
ASTEI20_041089	CM023249	81091337..81093919	gamma-butyrobetaine dioxygenase-like	protein_coding	1920	ASTE006522	annotated	6.98895	1.0068		2.80508	0.00977568		0.00509878	0.99821		x			up
ASTEI20_041103	CM023248	complement(63438820..63486847)	diacylglycerol kinase eta	protein_coding	11144	ASTE001822	annotated	-2.91808	1.97651		-1.54502	0.982954		0.00287284	0.220057		x
ASTEI20_041116	CM023248	50097180..50099476	insulin-like growth factor-binding protein complex acid labile subunit	protein_coding	2214		annotated	4.69198	1.04436		2.2302	0.0626174		8.12222e-08	0.965959		x			up
ASTEI20_041126	CM023249	complement(10264518..10267892)	uncharacterized LOC118513127	protein_coding	3375	ASTE007041	uncharacterized	-2.95896	-1.09399		-1.56509	-0.129595		0.00946599	0.91722		x			down
ASTEI20_041157	CM023249	complement(12221726..12233960)	heat shock protein 83, transcript variant X1	protein_coding	3353	ASTE008287	annotated	3.18378	2.65315		1.67074	1.40771		1.04117e-06	0.000421074		x			up
ASTEI20_041167	CM023249	complement(5331205..5332070)	protein lethal(2)essential for life-like	protein_coding	866	ASTE000997	annotated	48.0828	149.533		5.58745	7.22432		3.5906e-10	3.40228e-10		x	x	x	up
ASTEI20_041174	CM023249	2935935..2936726	NADH dehydrogenase [ubiquinone] 1 beta subcomplex subunit 11, mitochondrial-like	protein_coding	792	ASTE005874	annotated	6.32806	5.58225		2.66176	2.48085		2.50379e-08	0.000483836		x	x	x	up
ASTEI20_041179	JABEOT010000076	4473..10423	uncharacterized LOC118516899	protein_coding	2478	ASTE005853	uncharacterized	207.062	147.402		7.69392	7.20361		0.0469076	0.0734289		x			up
ASTEI20_041183	CM023249	18027274..18029744	uncharacterized LOC118514445	protein_coding	2349	ASTE010392	uncharacterized	-3.79637	-124.595		-1.92462	-6.9611		0.019842	0.212555		x			down
ASTEI20_041197	CM023248	complement(11504449..11510554)	hydroxyacyl-coenzyme A dehydrogenase, mitochondrial-like, transcript variant X1	protein_coding	4301	ASTE002101	annotated	1.13253	-3.03077		0.179551	-1.59969		0.767714	0.00432889			x
ASTEI20_041225	CM023248	81518639..81521153	myosin light chain alkali, transcript variant X1	protein_coding	1195	ASTE000187	annotated	2.18877	2.92267		1.13012	1.54729		0.0030871	0.000783958			x		up
ASTEI20_041232	CM023249	60151588..60154212	rac GTPase-activating protein 1-like	protein_coding	2625	ASTE001253	annotated	-3.46553	-16.3005		-1.79308	-4.02685		0.0034153	0.00539476		x	x	x	down
ASTEI20_041240	CM023248	85144006..85156485	uncharacterized LOC118502482	protein_coding	4343	ASTE000493	uncharacterized	-1.72324	-3.02869		-0.78512	-1.59869		0.103946	0.0224343			x		down
ASTEI20_041261	CM023248	89426312..89443517	dynein beta chain, ciliary-like	protein_coding	14007	ASTE006837	annotated	1.01177	6.85016		0.0168747	2.77614		0.996083	0.0240803			x		up
ASTEI20_041269	CM023248	complement(87473234..87502731)	uncharacterized LOC118505044, transcript variant X2	protein_coding	4301	ASTE006955	uncharacterized	1.34784	3.68727		0.430646	1.88255		0.603019	0.00451048			x		up
ASTEI20_041276	CM023249	complement(46753265..46758418)	uncharacterized LOC118509980	protein_coding	2608	ASTE008369	uncharacterized	11.5142	3.9557		3.52534	1.98393		0.0397779	0.513831		x			up
ASTEI20_041335	CM023249	53779589..53782275	annulin-like	protein_coding	2467	ASTE010112	annotated	5.88266	4.43086		2.55647	2.14759		0.00141312	0.0635403		x			up
ASTEI20_041346	CM023249	complement(251290..252569)	uncharacterized LOC118508889	protein_coding	1214	ASTE001691	uncharacterized	4.26139	5.55714		2.09132	2.47434		0.00923061	0.0201924		x	x	x	up
ASTEI20_041357	CM023249	32616597..32621272	inversin-A-like, transcript variant X1	protein_coding	4134	ASTE008970	annotated	-2.21059	-4.98154		-1.14443	-2.31659		0.122263	0.0439252			x		down
ASTEI20_041371	CM023248	complement(42922404..42924628)	heat shock protein 70 A1-like	protein_coding	2225	ASTE003836	annotated	689.462	429.809		9.42933	8.74755		0.00894745	0.0158068		x	x	x	up
ASTEI20_041378	CM023249	complement(6610630..6612632)	fumarylacetoacetase	protein_coding	1691	ASTE010473	annotated	-3.72351	-1.65563		-1.89666	-0.727381		9.42373e-06	0.427016		x			down
ASTEI20_041384	CM023248	complement(60352793..60355516)	serpin B6-like, transcript variant X3	protein_coding	2119	ASTE008876	annotated	3.84392	-1.14401		1.94258	-0.194099		1.35351e-06	0.882143		x
ASTEI20_041401	JABEOT010000092	complement(46536..69814)	homeobox protein extradenticle, transcript variant X4	protein_coding	6238	ASTE003665	annotated	60.9866	97.7609		5.93042	6.61119		1.90609e-09	3.279e-11		x	x	x	up
ASTEI20_041414	CM023249	71836210..71838571	sphingomyelin phosphodiesterase-like	protein_coding	2078	ASTE010806	Detoxification	-4.06285	1.20312		-2.02249	0.266777		1.55564e-08	0.72067		x
ASTEI20_041457	CM023249	complement(11516953..11519065)	insulin-like growth factor-binding protein complex acid labile subunit	protein_coding	2040	ASTE008345	annotated	-1.47597	-8.75862		-0.561668	-3.1307		0.627737	0.0165018			x		down
ASTEI20_041458	JABEOT010000067	37003..42859	prominin-1-like, transcript variant X2	protein_coding	4830	ASTE007382	annotated	1.1498	5.12421		0.201378	2.35733		0.89373	0.0018717			x		up
ASTEI20_041459	CM023249	complement(81960309..81962140)	probable cytochrome P450 6a14	protein_coding	1767	ASTE015853	Detoxification	4.08504	3.57007		2.03035	1.83595		1.11187e-07	0.00155498		x	x	x	up
ASTEI20_041471	CM023249	complement(57594784..57600026)	uncharacterized protein K02A2.6-like, transcript variant X2	protein_coding	3289		uncharacterized	-10.2262	-88.4061		-3.35419	-6.46607		0.00483364	0.255801		x			down
ASTEI20_041474	JABEOT010000482	7..3941	sarcalumenin-like	protein_coding	3004	ASTE016334	annotated	161.84	305.491		7.33843	8.25499		1.83261e-06	1.1024e-07		x	x	x	up
ASTEI20_041496	CM023249	60136979..60142154	uncharacterized protein K02A2.6-like, transcript variant X5	protein_coding	5170		uncharacterized	-322.756	-10.7725		-8.3343	-3.42928		0.0583603	0.00646744			x		down
ASTEI20_041520	CM023248	71408898..71410933	tubulin--tyrosine ligase-like protein 12	protein_coding	2036	ASTE000897	annotated	-2.47115	-5.60539		-1.30518	-2.48681		0.0438207	0.0156549			x		down
ASTEI20_041523	CM023249	70646615..70659853	SPRY domain-containing SOCS box protein 3, transcript variant X1	protein_coding	5115	ASTE001484	annotated	-3.36423	1.33243		-1.75027	0.41406		1.66236e-07	0.554737		x
ASTEI20_041543	CM023249	complement(14687583..14732447)	sodium-coupled monocarboxylate transporter 1, transcript variant X3	protein_coding	4313	ASTE007870	annotated	3.68337	1.05833		1.88103	0.0817875		0.00488434	0.965959		x			up
ASTEI20_041544	CM023249	complement(199074..202396)	SUN domain-containing protein 2, transcript variant X2	protein_coding	2457	ASTE001689	annotated	-2.34643	-3.56787		-1.23047	-1.83506		0.00100839	6.73943e-05			x		down
ASTEI20_041586	CM023248	71821275..71826499	uncharacterized protein K02A2.6-like, transcript variant X4	protein_coding	3258		uncharacterized	-21.3656	-70.2522		-4.41722	-6.13447		0.0213582	0.29132		x			down
ASTEI20_041594	JABEOT010000095	37517..45577	protein polybromo-1-like, transcript variant X6	protein_coding	5584	ASTE005700	annotated	6.18317	5.36591		2.62835	2.42382		2.81454e-16	1.35401e-06		x	x	x	up
ASTEI20_041598	CM023249	complement(2497713..2499134)	uncharacterized LOC118512990	protein_coding	1386	ASTE005922	uncharacterized	-5.60904	-3.58919		-2.48775	-1.84366		0.0376716	0.28655		x			down
ASTEI20_041617	CM023250	9826108..9828877	pancreatic triacylglycerol lipase-like	protein_coding	2477	ASTE005159	annotated	5.21135	1.05726		2.38166	0.0803234		9.66178e-09	0.950581		x			up
ASTEI20_041643	CM023249	21357489..21358332	protein lethal(2)essential for life-like	protein_coding	844	ASTE010250	annotated	2.51075	11.7611		1.32812	3.55595		0.110397	1.92392e-05			x		up
ASTEI20_041648	CM023248	complement(31085675..31091029)	prominin-1-like, transcript variant X6	protein_coding	4412	ASTE007382	annotated	1.31266	4.40608		0.392496	2.1395		0.738797	0.00335224			x		up
ASTEI20_041661	CM023249	20496005..20497145	1,2-dihydroxy-3-keto-5-methylthiopentene dioxygenase	protein_coding	925	ASTE009527	annotated	3.00402	1.31249		1.5869	0.392303		0.0205749	0.773254		x			up
ASTEI20_041664	CM023249	complement(30346916..30359894)	mucin-2-like, transcript variant X2	protein_coding	2643	ASTE000586	annotated	-6.11526	-1.73318		-2.61241	-0.793423		0.0287166	0.56872		x			down
ASTEI20_041672	CM023250	complement(15926859..15929974)	nose resistant to fluoxetine protein 6-like	protein_coding	2354	ASTE007704	annotated	-4.56221	-1.607		-2.18973	-0.684369		0.00112928	0.439446		x			down
ASTEI20_041695	CM023248	70524074..70571244	KH domain-containing, RNA-binding, signal transduction-associated protein 2-like, transcript variant X4	protein_coding	6426	ASTE004494	annotated	1.24619	2.96908		0.317522	1.57002		0.7804	0.0240803			x		up
ASTEI20_041704	CM023249	9598389..9600953	FGGY carbohydrate kinase domain-containing protein	protein_coding	2127	ASTE004871	annotated	-1.87059	-3.7356		-0.903491	-1.90134		0.183751	0.0333638			x		down
ASTEI20_041710	JABEOT010000458	409007..411423	uncharacterized LOC118516970	protein_coding	2224		uncharacterized	5.30907	5.97625		2.40846	2.57924		0.00895043	0.0648156		x			up
ASTEI20_041713	CM023248	complement(67473117..67477560)	probable cytochrome P450 6a14, transcript variant X2	protein_coding	4297	ASTE015954	Detoxification	5.75123	8.0424		2.52387	3.00763		1.64964e-17	3.11778e-15		x	x	x	up
ASTEI20_041720	CM023248	37009320..37045209	protein hunchback	protein_coding	10313	ASTE006718	annotated	-2.39138	3.74302		-1.25784	1.9042		0.339699	0.0279994			x
ASTEI20_041724	CM023250	7089300..7104557	acetylcholine receptor subunit alpha-like, transcript variant X12	protein_coding	6933	ASTE001134	annotated	-3.84888	-1.10876		-1.94444	-0.148952		0.00294804	0.898714		x			down
ASTEI20_041735	CM023249	complement(3047371..3050405)	maternal protein exuperantia-like	protein_coding	2708	ASTE005860	annotated	-2.11145	-3.8071		-1.07823	-1.92869		0.00770332	1.69504e-05			x		down
ASTEI20_041746	CM023249	complement(29774345..29775834)	ribosome biogenesis protein BRX1 homolog	protein_coding	1421	ASTE000531	annotated	-1.7896	-3.02855		-0.83964	-1.59863		0.102826	0.0421154			x		down
ASTEI20_041784	CM023248	complement(41504258..41673423)	dopamine D2-like receptor, transcript variant X3	protein_coding	19176	ASTE003963	annotated	-4.20415	1.80744		-2.07182	0.853944		0.0017505	0.231578		x
ASTEI20_041827	CM023248	complement(51562300..51566527)	uncharacterized LOC118502651	protein_coding	1880	ASTE008787	uncharacterized	1.37221	2.96128		0.456505	1.56622		0.34889	0.000349419			x		up
ASTEI20_041835	CM023248	56792052..56798222	uncharacterized LOC118503008, transcript variant X2	protein_coding	1986		uncharacterized	19.2113	8.41603		4.26388	3.07314		9.14679e-27	3.0097e-06		x	x	x	up
ASTEI20_041847	CM023248	complement(65437891..65441815)	venom protease, transcript variant X1	protein_coding	2599	ASTE007537	annotated	1.7854	2.90133		0.836246	1.53672		0.199295	0.0149131			x		up
ASTEI20_041877	CM023249	complement(74799546..74801194)	cyclin-dependent kinase 1	protein_coding	1569	ASTE007553	annotated	-5.18672	-2.11532		-2.37482	-1.08088		0.0402837	0.464473		x			down
ASTEI20_041897	CM023248	51531467..51534220	serine/threonine-protein phosphatase 4 catalytic subunit, transcript variant X1	protein_coding	2607	ASTE008794	annotated	-2.36509	-4.11172		-1.2419	-2.03974		0.00247435	0.00036366			x		down
ASTEI20_041912	CM023249	complement(33609793..33626565)	GTP cyclohydrolase 1-like, transcript variant X3	protein_coding	2595	ASTE016104	annotated	683.197	477.966		9.41616	8.90076		0.00941503	0.0152199		x	x	x	up
ASTEI20_041936	CM023249	complement(1508910..1510498)	retinol dehydrogenase 12-like	protein_coding	1222	ASTE002324	annotated	1.22418	2.86463		0.291811	1.51835		0.752928	0.0245563			x		up
ASTEI20_041952	CM023248	54736459..54747041	laccase abr2, transcript variant X2	protein_coding	3946	ASTE005343	Detoxification	-1.83434	3.04288		-0.875265	1.60544		0.0770166	0.000334768			x
ASTEI20_041956	JABEOT010000046	3757..7538	serine/threonine-protein kinase par-1-like	protein_coding	3546	ASTE005544	annotated	-2.13502	-2.86788		-1.09425	-1.51999		0.0024768	0.00434131			x		down
ASTEI20_041965	CM023248	complement(51539751..51540660)	uncharacterized LOC118502645	protein_coding	694	ASTE016323	uncharacterized	17.8059	14.8554		4.15429	3.89291		9.31424e-06	0.0256367		x	x	x	up
ASTEI20_041988	CM023248	complement(54891904..54892716)	uncharacterized protein C9orf85 homolog	protein_coding	813	ASTE005352	uncharacterized	-1.42006	-7.78969		-0.50595	-2.96157		0.564654	0.0282326			x		down
ASTEI20_042018	CM023249	31928428..31944740	thiamine transporter 1-like, transcript variant X1	protein_coding	3729	ASTE000813	annotated	-6.95357	-1.72821		-2.79775	-0.789279		0.0060254	0.515736		x			down
ASTEI20_042022	CM023249	complement(4625770..4627851)	pre-mRNA-processing factor 19	protein_coding	1817	ASTE004472	annotated	-2.29521	-2.95261		-1.19863	-1.56199		0.00579865	0.045211			x		down
ASTEI20_042047	CM023248	4505493..4506497	zinc metalloproteinase nas-15-like	protein_coding	932	ASTE008139	annotated	13.652	49.0948		3.77104	5.6175		0.113299	0.00328618			x		up
ASTEI20_042055	CM023249	complement(70141844..70153409)	vacuolar protein sorting-associated protein 41 homolog	protein_coding	3929	ASTE003053	annotated	2.92583	1.80406		1.54885	0.851248		0.00102596	0.344667		x			up
ASTEI20_042070	CM023248	34592484..34593643	histone H1-like	protein_coding	1160	ASTE001524	annotated	2.89338	-1.18326		1.53276	-0.242765		1.62736e-06	0.800766		x
ASTEI20_042102	CM023249	20213788..20215348	farnesol dehydrogenase-like	protein_coding	1489	ASTE009556	annotated	4.04688	11.6251		2.01681	3.53917		0.0104155	4.46449e-06		x	x	x	up
ASTEI20_042112	CM023248	complement(59048376..59050156)	uncharacterized LOC118506419	protein_coding	1713	ASTE002433	uncharacterized	1.49292	4.03682		0.578138	2.01322		0.684228	0.0484913			x		up
ASTEI20_042139	CM023248	37628578..37632452	aminopeptidase N-like	protein_coding	3550	ASTE007236	Detoxification	-4.75964	-1.3429		-2.25085	-0.425351		0.000150246	0.678973		x			down
ASTEI20_042150	CM023249	72184794..72191550	mucin-2-like	protein_coding	6757		annotated	1.77308	3.99147		0.826259	1.99692		0.383198	0.0124615			x		up
ASTEI20_042163	JABEOT010000045	16945..19728	SET and MYND domain-containing protein 4-like	protein_coding	2290	ASTE002214	annotated	10.0015	25.3923		3.32214	4.66632		0.0529435	0.00239431			x		up
ASTEI20_042205	CM023249	complement(6166523..6167265)	urease accessory protein UreE-like	protein_coding	558		annotated	17.4913	5.6927		4.12856	2.50911		1.47806e-20	0.00289365		x	x	x	up
ASTEI20_042225	JABEOT010000130	21693..26584	homer protein homolog 2-like	protein_coding	4111	ASTE008383	annotated	-2.21302	-4.78548		-1.14602	-2.25866		0.0641829	0.0143963			x		down
ASTEI20_042226	CM023250	complement(9536677..9541824)	uncharacterized protein K02A2.6-like, transcript variant X3	protein_coding	4998		uncharacterized	-250.261	-22.4533		-7.96729	-4.48886		0.0744602	0.0279994			x		down
ASTEI20_042239	CM023248	39713946..39736688	uncharacterized LOC118507874	protein_coding	4815	ASTE002872	uncharacterized	-2.92565	-1.08359		-1.54876	-0.115818		0.000148019	0.900938		x			down
ASTEI20_042258	CM023248	12446207..12456085	lipoyltransferase 1, mitochondrial	protein_coding	4142	ASTE002473	annotated	-1.6967	-3.68676		-0.762729	-1.88235		0.0729579	5.54931e-06			x		down
ASTEI20_042274	CM023249	complement(80823014..80827029)	uncharacterized LOC118509946	protein_coding	3770	ASTE008601	uncharacterized	-1.97227	-3.91733		-0.97986	-1.96987		0.196404	0.0425776			x		down
ASTEI20_042295	CM023249	8230419..8231517	histone H3.v1-like	protein_coding	969		annotated	237.862	28.6825		7.89398	4.8421		0.0411947	#N/A		x			up
ASTEI20_042347	CM023249	complement(57701259..57710456)	uncharacterized LOC118508958	protein_coding	3335	ASTE007568	uncharacterized	1.02179	6.38295		0.031092	2.67422		0.992697	0.0324898			x		up
ASTEI20_042357	JABEOT010000046	14636..16974	zinc finger protein 845-like	protein_coding	2265		annotated	-3.28567	-134.201		-1.71619	-7.06825		0.0245717	0.205051		x			down
ASTEI20_042360	JABEOT010000316	8655..81561	kazrin-like, transcript variant X1	protein_coding	9324	ASTE006242	annotated	302.969	418.923		8.24303	8.71054		0.0300934	0.0172415		x	x	x	up
ASTEI20_042372	CM023249	complement(80003450..80007426)	acylphosphatase-2, transcript variant X1	protein_coding	1654	ASTE008637	annotated	5.17746	1.86476		2.37224	0.898991		5.21275e-08	0.211038		x			up
ASTEI20_042400	CM023249	73666889..73695472	apoptosis-resistant E3 ubiquitin protein ligase 1, transcript variant X1	protein_coding	6982	ASTE011375	Immunity	-1.05779	2.89325		-0.0810539	1.53269		0.916191	0.0113121			x
ASTEI20_042405	CM023250	complement(20465949..20473624)	uncharacterized LOC118513377, transcript variant X1	protein_coding	7676		uncharacterized	9.11411	7.32145		3.1881	2.87213		0.0143029	0.224449		x			up
ASTEI20_042409	CM023250	9551412..9554289	caspase-like	protein_coding	2443	ASTE005176	Immunity	-1.44373	-4.23999		-0.529805	-2.08406		0.349373	0.00930356			x		down
ASTEI20_042412	CM023248	29873337..29875821	digestive cysteine proteinase 1	protein_coding	1957	ASTE010088	annotated	-1.0013	-3.11511		-0.00187916	-1.63928		0.996925	7.88636e-05			x		down
ASTEI20_042421	CM023249	complement(17627722..17630438)	transformer-2 protein homolog alpha-like	protein_coding	2286	ASTE010411	annotated	-1.6458	-6.05847		-0.718788	-2.59895		0.302789	0.0117571			x		down
ASTEI20_042434	CM023248	complement(28465512..28467123)	laminin subunit alpha-1-like	protein_coding	1479	ASTE001275	annotated	-1.47801	-5.44479		-0.563658	-2.44488		0.35795	1.44894e-05			x		down
ASTEI20_042443	CM023249	85609990..85624662	putative inorganic phosphate cotransporter, transcript variant X3	protein_coding	3278	ASTE006367	annotated	-3.47767	1.53953		-1.79812	0.62249		1.4669e-07	0.346712		x
ASTEI20_042458	CM023249	complement(49599082..49607359)	uncharacterized LOC118509085	protein_coding	7845		uncharacterized	-8.23405	1.27375		-3.0416	0.349087		0.0212157	0.858543		x
ASTEI20_042502	CM023249	complement(6163995..6165014)	glycine-rich cell wall structural protein-like	protein_coding	670		annotated	7.68541	1.42021		2.94212	0.506108		1.97983e-14	0.493541		x			up
ASTEI20_042521	CM023248	complement(7236646..7240519)	lysozyme-like	protein_coding	824	ASTE011042	annotated	3.58781	1.87776		1.8431	0.909011		0.0474511	0.584927		x			up
ASTEI20_042530	CM023248	complement(56817997..56822005)	glutathione S-transferase D7, transcript variant X1	protein_coding	3345	ASTE004109	Detoxification	2.83759	5.25433		1.50467	2.39351		0.166949	0.0199272			x		up
ASTEI20_042533	CM023249	complement(49413298..49424938)	uncharacterized LOC118509065	protein_coding	11641	ASTE009898	uncharacterized	4.0804	1.70804		2.02871	0.77234		4.8341e-06	0.512649		x			up
ASTEI20_042594	CM023248	79078093..79079844	uncharacterized LOC118505422	protein_coding	1682	ASTE009955	uncharacterized	-1.6329	-4.46945		-0.707432	-2.1601		0.376376	0.0112626			x		down
ASTEI20_042620	CM023250	complement(12023235..12023783)	cecropin-A	protein_coding	462		Immunity	4.46695	1.28868		2.15929	0.365898		6.52598e-06	0.690671		x			up
ASTEI20_042632	CM023249	complement(65385321..65385965)	uncharacterized LOC118510023	protein_coding	645	ASTE007748	uncharacterized	-2.6329	6.58783		-1.39665	2.7198		0.154198	0.00182384			x
ASTEI20_042668	CM023248	complement(65154553..65157287)	ras-related GTP-binding protein A	protein_coding	2535	ASTE002052	annotated	-1.22186	-2.87606		-0.289074	-1.5241		0.608576	0.0367156			x		down
ASTEI20_042678	CM023248	complement(47043097..47060332)	uncharacterized LOC118507014	protein_coding	2800		uncharacterized	-1.43235	-3.69182		-0.518381	-1.88433		0.424487	0.0317916			x		down
ASTEI20_042703	CM023249	5784183..5804766	uncharacterized WD repeat-containing protein alr3466-like	protein_coding	7454	ASTE002568	uncharacterized	-3.65153	1.24973		-1.8685	0.321618		1.65889e-05	0.707381		x
ASTEI20_042765	CM023248	complement(42902889..42911673)	heat shock protein 70 A1	protein_coding	2311	ASTE003836	annotated	11.9175	35.5604		3.57501	5.1522		2.6549e-06	5.78592e-12		x	x	x	up
ASTEI20_042768	CM023248	complement(58890649..58894262)	uncharacterized protein K02A2.6-like	protein_coding	3614		uncharacterized	-74.7303	-4.5984		-6.22362	-2.20113		0.000144722	0.0329567		x	x	x	down
ASTEI20_042779	CM023250	5663316..5664113	uncharacterized LOC118515641	protein_coding	718	ASTE006153	uncharacterized	4.99223	1.8327		2.31968	0.873971		1.31412e-06	0.400881		x			up
ASTEI20_042785	CM023250	complement(12047235..12061370)	uncharacterized LOC118508021, transcript variant X2	protein_coding	3508	ASTE007112	uncharacterized	3.95338	16.6167		1.98309	4.05457		0.283801	0.0087029			x		up
ASTEI20_042793	CM023249	complement(71510657..71511560)	adult cuticle protein 1-like	protein_coding	791	ASTE003357	cuticular	-1.51402	9.58618		-0.598385	3.26096		0.406233	5.34398e-05			x
ASTEI20_042804	CM023248	complement(80121706..80152369)	Kv channel-interacting protein 1, transcript variant X5	protein_coding	5957	ASTE002804	annotated	-1.96976	3.05542		-0.978022	1.61137		0.222593	0.0141527			x
ASTEI20_042849	CM023248	complement(78531715..78532431)	peptidyl-prolyl cis-trans isomerase FKBP2	protein_coding	625	ASTE003518	annotated	-2.09267	-5.1806		-1.06534	-2.37312		0.0465627	0.00410678			x		down
ASTEI20_042858	CM023249	complement(2588938..2620573)	uncharacterized LOC118512997	protein_coding	6647	ASTE005909	uncharacterized	1.58418	5.35203		0.66374	2.42009		0.395069	2.00369e-06			x		up
ASTEI20_042864	CM023249	complement(50352520..50354649)	protein arginine N-methyltransferase 5	protein_coding	2130	ASTE004290	Detoxification	-3.34929	-7.2277		-1.74385	-2.85354		0.00632787	0.00734521		x	x	x	down
[truncated: 192 more rows]

## Sheet: Table S3
Table S3 List of significantly enriched GO terms of the differentially expressed genes
[truncated: 28 more rows]

## Sheet: Table S4
Table S4 Gene co-expression network identified in the green module (weight > 0.4, 48 genes).
[truncated: 474 more rows]

[truncated: 1 more sheets: Table S5]
